# Supplementary material for: Linking cognitive flexibility to entrepreneurial alertness and entrepreneurial intention among medical students with the moderating role of entrepreneurial self-efficacy: A second-order moderated mediation model
Source: PLoS One. 2021 Sep 24;16(9):e0256420. doi: 10.1371/journal.pone.0256420 (PMC8462674; doi:10.1371/journal.pone.0256420)
Supplement: S1 Dataset — (CSV) [file pone.0256420.s002.csv]

CF1	CF2	CF3	CF4	CF5	CF6	CF7	CF8	CF9	CF10	CF11	CF12	EI1	EI2	EI3	EI4	EI5	EI6	AC1	AC2	AC3	ESE1	ESE2	ESE3	ESE4	EV1	EV2	EV3	EV4	SS1	SS2	SS3	SS4	SS5	SS6	Cogn_Flex	Scann_Searc	Assoc_Connec	Entrepr_Inten	Entrpe_Alertn	Evalu_Judg	Enter_Selfefficacy	ZCogn_Flex	ZEntrpe_Alertn	ZEnter_Selfefficacy	Cogn_Flex_Self_Interaction	Alertness_Self_Interaction
5	5	5	4	5	5	5	4	5	5	5	5	5	4	5	5	5	4	4	4	4	4	2	3	4	4	4	4	4	4	4	4	4	4	4	4.833333333	4	4	4.666666667	3.769230769	4	3.25	1.495552927	0.147216431	-0.324800392	-0.485756178	-0.047815954
5	5	5	5	5	5	5	5	5	5	5	5	5	5	5	5	5	5	4	4	4	4	3	3	4	4	4	4	4	4	4	4	4	4	4	5	4	4	5	3.846153846	4	3.5	1.729828099	0.275207818	-0.014066159	-0.024332037	-0.003871117
4	4	4	4	4	4	4	4	4	4	4	4	4	4	4	4	4	4	3	3	3	5	2	3	3	3	3	3	4	3	3	3	3	3	3	4	3	3	4	3.076923077	3.25	3.25	0.324177065	-1.004706052	-0.324800392	-0.105292838	0.32632892
4	4	4	4	4	4	4	4	4	5	4	4	4	4	4	4	4	4	4	4	4	5	4	4	5	5	5	5	5	5	5	5	5	5	5	4.083333333	5	4	4	4.615384615	5	4.5	0.441314651	1.555121688	1.228870776	0.542318678	1.911043595
3	3	3	3	3	3	3	3	3	4	3	3	3	3	3	3	3	3	5	5	5	4	3	3	5	3	3	3	3	3	3	3	3	3	3	3.083333333	3	5	3	3.692307692	3	3.75	-0.964336384	0.019225044	0.296668075	-0.286087819	0.005703457
4	5	5	5	5	5	4	5	5	5	4	4	5	5	5	5	4	5	5	5	5	4	3	3	2	4	4	4	4	4	4	4	4	4	4	4.666666667	4	5	4.833333333	3.923076923	4	3	1.261277755	0.403199205	-0.635534626	-0.801585686	-0.256247056
5	5	5	5	4	5	4	5	5	4	5	5	5	5	4	5	4	5	5	5	3	3	3	5	5	5	5	5	5	5	5	5	5	5	5	4.75	5	4.333333333	4.666666667	4.538461538	5	4	1.378415341	1.427130301	0.607402309	0.83725266	0.866842239
3	4	3	3	3	4	4	3	3	4	4	3	3	3	3	4	4	3	4	4	4	5	3	3	2	3	3	3	3	3	3	3	3	3	3	3.416666667	3	4	3.333333333	3.307692308	3	3.25	-0.495786039	-0.620731891	-0.324800392	0.1610315	0.201613962
5	5	4	5	4	5	4	5	4	5	4	5	4	5	4	5	4	5	5	5	5	5	3	4	3	5	5	3	5	5	5	5	5	5	5	4.583333333	5	5	4.5	4.615384615	4.5	3.75	1.144140168	1.555121688	0.296668075	0.339429861	0.461354957
5	5	4	4	5	5	4	5	5	4	5	5	4	4	5	5	4	5	5	3	5	4	2	4	3	5	5	5	5	5	5	5	5	5	5	4.666666667	5	4.333333333	4.5	4.307692308	5	3.25	1.261277755	1.04315614	-0.324800392	-0.40966351	-0.338817524
3	3	5	5	5	5	5	5	3	5	3	3	5	5	5	5	5	5	4	4	4	4	3	5	3	4	4	4	4	4	4	4	4	4	4	4.166666667	4	4	5	3.923076923	4	3.75	0.558452237	0.403199205	0.296668075	0.16567495	0.119616332
5	3	3	5	5	5	5	3	3	5	5	5	3	5	5	5	5	5	4	4	4	4	3	5	5	4	4	4	4	4	4	4	4	4	4	4.333333333	4	4	4.666666667	4.076923077	4	4.25	0.79272741	0.659181979	0.918136542	0.727832003	0.605219063
4	5	4	5	4	5	5	5	4	5	5	4	4	5	4	5	5	5	4	4	4	4	5	4	3	5	5	5	5	5	5	5	5	5	5	4.583333333	5	4	4.666666667	4.461538462	5	4	1.144140168	1.299138914	0.607402309	0.69495338	0.789099975
5	5	3	4	5	5	5	3	3	4	5	5	3	4	5	5	5	4	4	4	4	5	4	4	3	4	4	4	4	4	4	4	4	4	4	4.333333333	4	4	4.333333333	4	4	4	0.79272741	0.531190592	0.607402309	0.481504459	0.322646392
5	3	4	5	5	3	4	3	5	4	3	5	4	5	5	3	4	3	5	5	5	4	4	4	2	4	4	4	4	4	4	4	4	4	4	4.083333333	4	5	4	4.076923077	4	3.5	0.441314651	0.659181979	-0.014066159	-0.006207602	-0.009272158
5	5	5	5	5	5	4	5	5	5	5	5	5	5	5	5	4	5	4	4	2	5	4	4	4	4	4	4	4	4	4	4	4	4	4	4.916666667	4	3.333333333	4.833333333	3.923076923	4	4.25	1.612690513	0.403199205	0.918136542	1.480670092	0.370191924
4	4	4	4	4	4	4	4	4	4	4	4	4	4	4	4	4	4	4	4	3	5	4	5	4	4	4	4	4	4	4	5	4	4	4	4	4.166666667	3.666666667	4	4.153846154	4	4.5	0.324177065	0.787173366	1.228870776	0.398371721	0.967334345
4	4	5	5	5	4	4	5	5	4	4	4	5	5	5	4	4	5	4	4	3	4	4	4	4	3	4	3	3	3	3	4	3	3	3	4.416666667	3.166666667	3.666666667	4.666666667	3.538461538	3.25	4	0.909864996	-0.23675773	0.607402309	0.552654099	-0.143807192
5	4	4	5	4	4	4	5	5	4	4	5	4	5	4	4	4	5	4	4	3	4	4	5	4	4	4	4	4	4	4	4	4	4	4	4.416666667	4	3.666666667	4.333333333	4	4	4.25	0.909864996	0.531190592	0.918136542	0.835380301	0.487705493
5	5	5	5	5	5	3	5	5	5	4	5	5	5	5	5	3	5	5	5	5	4	5	5	5	5	5	5	5	5	5	4	5	5	5	4.75	4.833333333	5	4.666666667	4.846153846	5	4.75	1.378415341	1.939095848	1.53960501	2.122215164	2.985441683
4	5	5	5	5	5	5	4	4	5	5	4	5	5	5	5	5	4	4	4	3	5	4	4	4	4	4	4	4	4	4	4	4	4	4	4.666666667	4	3.666666667	4.833333333	4	4	4.25	1.261277755	0.531190592	0.918136542	1.158025197	0.487705493
3	4	3	3	5	3	5	3	3	5	5	3	3	3	5	3	5	3	5	5	3	5	5	4	5	3	3	4	3	3	3	3	3	3	3	3.75	3	4.333333333	3.666666667	3.846153846	3.25	4.75	-0.027235694	0.275207818	1.53960501	-0.041932211	0.423711335
5	5	5	5	4	4	4	5	5	4	4	5	5	5	4	4	4	5	5	2	2	4	5	4	5	5	5	5	5	5	5	4	5	5	5	4.583333333	4.833333333	3	4.5	4.307692308	5	4.5	1.144140168	1.04315614	1.228870776	1.406000417	1.281904095
5	5	5	5	4	5	4	5	5	5	5	5	5	5	4	5	4	5	4	3	3	4	4	5	4	5	5	5	5	3	3	5	3	3	3	4.833333333	3.333333333	3.333333333	4.666666667	3.615384615	5	4.25	1.495552927	-0.108766343	0.918136542	1.373121793	-0.099862354
4	4	4	4	4	4	5	4	4	4	4	4	4	4	4	4	5	4	4	2	3	5	4	5	4	3	3	3	3	4	4	4	4	4	4	4.083333333	4	3	4.166666667	3.923076923	3	4.5	0.441314651	0.403199205	1.228870776	0.542318678	0.49547972
4	4	4	4	4	4	4	4	4	3	4	4	4	4	4	4	4	4	4	4	4	5	4	4	5	4	4	4	4	5	5	3	5	5	5	3.916666667	4.666666667	4	4	4.461538462	4	4.5	0.207039479	1.299138914	1.228870776	0.254424765	1.596473845
5	5	4	5	4	5	5	5	5	3	5	5	4	5	4	5	5	5	4	4	4	2	4	4	4	4	5	4	4	4	3	5	3	3	3	4.666666667	3.5	4	4.666666667	3.615384615	4.25	3.5	1.261277755	-0.108766343	-0.014066159	-0.017741333	0.001529925
4	4	4	4	4	5	4	4	4	4	4	4	4	4	4	5	4	4	5	5	5	3	4	5	4	5	5	5	5	4	5	3	5	5	5	4.083333333	4.5	5	4.166666667	4.461538462	5	4	0.441314651	1.299138914	0.607402309	0.268055538	0.789099975
4	4	4	4	4	3	4	4	4	3	4	4	4	4	4	3	4	4	5	5	5	2	4	5	5	4	3	4	4	4	5	4	5	5	5	3.833333333	4.666666667	5	3.833333333	4.538461538	3.75	4	0.089901892	1.427130301	0.607402309	0.054606617	0.866842239
4	4	4	4	4	5	4	5	4	5	4	4	4	4	4	5	4	5	4	4	4	3	4	2	4	5	5	5	4	4	4	5	4	4	4	4.25	4.166666667	4	4.333333333	3.846153846	4.75	3.25	0.675589823	0.275207818	-0.324800392	-0.21943184	-0.089387607
4	4	4	4	4	5	4	4	4	2	4	4	4	4	4	5	4	4	5	5	5	3	4	3	4	4	4	4	4	3	4	4	4	4	4	3.916666667	3.833333333	5	4.166666667	4	4	3.5	0.207039479	0.531190592	-0.014066159	-0.00291225	-0.007471811
5	4	5	5	5	5	5	5	5	5	5	5	5	5	5	5	5	5	4	4	4	3	5	2	4	3	3	3	5	4	5	4	5	5	5	4.916666667	4.666666667	4	5	4.153846154	3.5	3.5	1.612690513	0.787173366	-0.014066159	-0.022684361	-0.011072506
4	4	4	4	4	3	4	3	4	4	4	4	4	4	4	3	4	3	4	4	4	5	4	3	4	4	4	4	5	5	4	4	4	4	4	3.833333333	4.166666667	4	3.666666667	4.076923077	4.25	4	0.089901892	0.659181979	0.607402309	0.054606617	0.400388656
5	5	5	5	5	4	5	5	5	5	4	5	5	5	5	4	5	5	4	4	4	3	4	3	4	4	4	4	4	4	4	4	4	4	4	4.833333333	4	4	4.833333333	3.846153846	4	3.5	1.495552927	0.275207818	-0.014066159	-0.021036685	-0.003871117
4	4	4	4	4	3	4	3	5	4	3	4	4	4	4	3	4	3	5	4	4	5	5	5	4	4	4	4	4	3	4	3	4	4	4	3.833333333	3.666666667	4.333333333	3.666666667	4.153846154	4	4.75	0.089901892	0.787173366	1.53960501	0.138413404	1.211936057
3	4	5	4	5	3	5	4	3	3	4	3	5	4	5	3	5	4	3	3	3	2	4	5	4	4	4	4	5	5	4	4	4	4	4	3.833333333	4.166666667	3	4.333333333	3.769230769	4.25	3.75	0.089901892	0.147216431	0.296668075	0.026671021	0.043674415
5	5	5	5	5	5	5	3	5	5	5	5	5	5	5	5	5	3	5	5	5	3	4	3	4	3	3	3	5	3	3	5	3	3	3	4.833333333	3.333333333	5	4.666666667	3.769230769	3.5	3.5	1.495552927	0.147216431	-0.014066159	-0.021036685	-0.00207077
5	5	5	5	5	4	5	5	5	5	4	5	5	5	5	4	5	5	5	4	5	5	5	3	5	5	5	5	2	4	4	4	4	4	4	4.833333333	4	4.666666667	4.833333333	4.307692308	4.25	4.5	1.495552927	1.04315614	1.228870776	1.837841286	1.281904095
3	5	4	5	4	5	3	3	3	5	4	3	4	5	4	5	3	3	5	5	5	5	5	2	5	5	5	5	3	5	5	5	5	5	5	3.916666667	5	5	4	4.769230769	4.5	4.25	0.207039479	1.811104461	0.918136542	0.190090511	1.662841188
5	4	4	4	4	4	4	3	4	4	5	5	4	4	4	4	4	3	5	5	5	5	5	3	5	4	4	4	2	3	4	3	4	4	4	4.166666667	3.666666667	5	3.833333333	4.230769231	3.5	4.5	0.558452237	0.915164753	1.228870776	0.686265634	1.12461922
5	4	4	4	4	4	4	4	4	4	3	5	4	4	4	4	4	4	5	3	5	4	4	4	4	4	4	4	3	5	4	5	4	4	5	4.083333333	4.5	4.333333333	4	4.307692308	3.75	4	0.441314651	1.04315614	0.607402309	0.268055538	0.633615448
5	5	5	5	5	4	5	3	5	5	5	5	5	5	5	4	5	3	5	5	5	4	4	4	4	4	4	4	3	5	4	5	4	4	3	4.75	4.166666667	5	4.5	4.307692308	3.75	4	1.378415341	1.04315614	0.607402309	0.83725266	0.633615448
4	4	4	4	4	5	3	5	4	4	5	4	4	4	4	5	3	5	4	4	4	4	4	4	4	3	3	3	3	4	4	4	4	4	4	4.166666667	4	4	4.166666667	4	3	4	0.558452237	0.531190592	0.607402309	0.339205178	0.322646392
5	5	5	5	5	5	5	5	5	5	5	5	5	5	5	5	5	5	5	5	5	5	5	5	5	5	5	5	5	4	5	4	5	5	5	5	4.666666667	5	5	4.846153846	5	5	1.729828099	1.939095848	1.850339244	3.200768817	3.587985146
4	4	4	4	4	5	4	4	4	4	3	4	4	4	4	5	4	4	5	4	5	5	5	5	5	5	5	5	3	5	4	5	4	4	3	4	4.166666667	4.666666667	4.166666667	4.538461538	4.5	5	0.324177065	1.427130301	1.850339244	0.599837545	2.640675201
4	4	4	4	4	4	4	4	4	4	5	4	4	4	4	4	4	4	5	5	5	5	5	5	5	5	5	5	3	4	3	4	3	3	5	4.083333333	3.666666667	5	4	4.384615385	4.5	5	0.441314651	1.171147527	1.850339244	0.816581817	2.167020229
4	4	4	4	4	4	4	4	4	4	4	4	4	4	4	4	4	4	5	5	5	5	5	5	5	5	5	5	2	4	5	4	5	5	5	4	4.666666667	5	4	4.846153846	4.25	5	0.324177065	1.939095848	1.850339244	0.599837545	3.587985146
4	4	4	4	4	5	4	4	4	4	4	4	4	4	4	5	4	4	4	4	4	5	5	5	5	5	5	5	3	4	5	4	5	5	4	4.083333333	4.5	4	4.166666667	4.538461538	4.5	5	0.441314651	1.427130301	1.850339244	0.816581817	2.640675201
4	4	3	4	3	3	4	4	4	4	4	4	3	4	3	3	4	4	5	5	5	5	5	5	5	5	5	4	5	4	5	4	3	3	4	3.75	3.833333333	5	3.5	4.461538462	4.75	5	-0.027235694	1.299138914	1.850339244	-0.050395273	2.403847715
5	5	5	5	5	4	5	3	5	5	4	5	5	5	5	4	5	3	4	4	4	5	5	5	5	5	5	5	5	4	3	4	4	4	5	4.666666667	4	4	4.5	4.307692308	5	5	1.261277755	1.04315614	1.850339244	2.333791726	1.930192742
4	4	4	4	4	4	4	5	4	4	5	4	4	4	4	4	4	5	5	5	5	5	5	5	5	5	5	5	5	4	4	4	4	4	4	4.166666667	4	5	4.166666667	4.538461538	5	5	0.558452237	1.427130301	1.850339244	1.03332609	2.640675201
4	4	4	4	4	4	4	5	4	4	5	4	4	4	4	4	4	5	5	5	5	4	4	4	4	4	4	4	4	5	5	5	5	5	4	4.166666667	4.833333333	5	4.166666667	4.615384615	4	4	0.558452237	1.555121688	0.607402309	0.339205178	0.944584503
3	3	3	3	3	3	3	4	3	3	4	3	3	3	3	3	3	3	4	4	4	4	4	4	4	4	4	4	4	4	3	4	3	4	4	3.166666667	3.666666667	4	3	3.846153846	4	4	-0.847198797	0.275207818	0.607402309	-0.514590506	0.167161864
3	4	4	4	4	4	4	4	4	4	5	4	4	4	4	4	4	4	4	4	4	4	4	4	4	4	4	4	4	5	5	5	4	5	4	4	4.666666667	4	4	4.307692308	4	4	0.324177065	1.04315614	0.607402309	0.196905898	0.633615448
5	3	4	4	4	5	4	5	4	5	4	3	4	4	4	5	4	5	3	3	3	3	3	3	3	3	3	3	5	4	5	4	5	4	3	4.166666667	4.166666667	3	4.333333333	3.538461538	3.5	3	0.558452237	-0.23675773	-0.635534626	-0.354915734	0.150467736
5	5	3	4	4	3	4	4	4	3	4	5	3	4	4	3	4	4	4	4	4	4	4	4	4	4	4	3	5	4	4	4	3	4	4	4	3.833333333	4	3.666666667	3.923076923	4	4	0.324177065	0.403199205	0.607402309	0.196905898	0.244904128
4	5	5	3	4	3	5	5	5	3	5	5	5	3	4	3	5	5	3	4	5	4	4	4	4	3	3	3	4	4	4	4	5	4	5	4.333333333	4.333333333	4	4.166666667	4.153846154	3.25	4	0.79272741	0.787173366	0.607402309	0.481504459	0.47813092
4	4	5	5	3	3	4	3	4	3	4	4	5	5	3	3	4	3	4	4	3	4	3	4	4	4	3	4	3	4	5	4	5	4	4	3.833333333	4.333333333	3.666666667	3.833333333	4	3.5	3.75	0.089901892	0.531190592	0.296668075	0.026671021	0.15758729
5	4	4	5	5	3	4	4	4	3	4	4	4	5	5	3	4	4	4	4	4	4	4	4	4	4	3	4	4	4	4	4	4	4	3	4.083333333	3.833333333	4	4.166666667	3.923076923	3.75	4	0.441314651	0.403199205	0.607402309	0.268055538	0.244904128
4	5	4	4	5	5	3	5	5	5	4	5	4	4	5	5	3	5	4	4	4	4	4	4	4	4	4	4	4	5	4	5	4	5	5	4.5	4.666666667	4	4.333333333	4.307692308	4	4	1.027002582	1.04315614	0.607402309	0.623803739	0.633615448
4	4	5	4	4	5	5	3	4	5	4	4	5	4	4	5	5	3	3	4	3	4	4	4	4	3	5	3	5	4	4	4	5	4	3	4.25	4	3.333333333	4.333333333	3.846153846	4	4	0.675589823	0.275207818	0.607402309	0.410354818	0.167161864
4	4	4	5	4	4	5	5	3	4	5	4	4	5	4	4	5	5	4	4	4	4	4	4	4	4	3	4	4	3	4	3	4	3	4	4.25	3.5	4	4.5	3.769230769	3.75	4	0.675589823	0.147216431	0.607402309	0.410354818	0.0894196
4	4	4	4	5	4	4	5	5	4	4	4	4	4	5	4	4	5	4	2	4	3	3	3	3	4	5	4	5	5	3	5	4	5	5	4.25	4.5	3.333333333	4.333333333	3.769230769	4.5	3	0.675589823	0.147216431	-0.635534626	-0.429360726	-0.093561139
4	4	4	4	4	5	4	4	5	5	5	4	4	4	4	5	4	4	3	3	3	4	4	4	4	3	5	3	5	3	4	3	4	3	3	4.333333333	3.333333333	3	4.166666667	3.461538462	4	4	0.79272741	-0.364749117	0.607402309	0.481504459	-0.221549456
4	4	4	4	4	4	5	4	4	5	5	4	4	4	4	4	5	4	4	4	4	3	3	3	3	4	4	4	1	4	5	4	4	3	5	4.25	4.166666667	4	4.166666667	3.769230769	3.25	3	0.675589823	0.147216431	-0.635534626	-0.429360726	-0.093561139
5	4	4	4	4	4	4	5	4	4	4	4	4	4	4	4	4	5	3	3	3	4	4	4	4	3	4	3	4	5	4	5	3	2	5	4.166666667	4	3	4.166666667	3.769230769	3.5	4	0.558452237	0.147216431	0.607402309	0.339205178	0.0894196
4	5	4	4	4	4	4	4	5	4	4	5	4	4	4	4	4	4	4	4	4	4	4	4	4	4	5	4	4	4	3	4	4	3	4	4.25	3.666666667	4	4	3.846153846	4.25	4	0.675589823	0.275207818	0.607402309	0.410354818	0.167161864
3	4	5	4	4	4	4	4	4	4	4	4	5	4	4	4	4	4	3	3	3	4	4	4	4	3	4	3	5	4	5	4	5	3	4	4	4.166666667	3	4.166666667	3.846153846	3.75	4	0.324177065	0.275207818	0.607402309	0.196905898	0.167161864
5	3	4	5	4	4	4	4	4	4	4	3	4	5	4	4	4	4	3	3	3	3	3	3	3	3	4	3	5	5	3	4	4	4	5	4	4.166666667	3	4.166666667	3.538461538	3.75	3	0.324177065	-0.23675773	-0.635534626	-0.20602575	0.150467736
5	5	3	4	5	4	4	4	4	5	5	5	3	4	5	4	4	4	4	4	4	4	4	4	4	4	4	3	4	3	4	4	3	4	4	4.416666667	3.666666667	4	4	3.846153846	3.75	4	0.909864996	0.275207818	0.607402309	0.552654099	0.167161864
3	5	5	3	4	5	4	4	4	4	5	5	5	3	4	5	4	4	3	3	3	4	4	4	4	3	4	3	4	5	3	3	5	3	4	4.25	3.833333333	3	4.166666667	3.692307692	3.5	4	0.675589823	0.019225044	0.607402309	0.410354818	0.011677336
4	3	5	5	3	4	5	4	4	4	4	3	5	5	3	4	5	4	3	3	3	4	4	4	4	3	4	3	5	5	4	4	3	4	4	4	4	3	4.333333333	3.769230769	3.75	4	0.324177065	0.147216431	0.607402309	0.196905898	0.0894196
4	4	3	5	5	3	4	5	4	3	3	4	3	5	5	3	4	5	2	3	3	3	3	3	3	3	4	3	5	4	4	5	4	4	4	3.916666667	4.166666667	2.666666667	4.166666667	3.461538462	3.75	3	0.207039479	-0.364749117	-0.635534626	-0.131580758	0.231810694
5	4	4	3	5	5	3	4	5	4	5	4	4	3	5	5	3	4	3	3	3	4	4	4	4	3	5	3	2	4	4	4	5	4	3	4.25	4	3	4	3.769230769	3.25	4	0.675589823	0.147216431	0.607402309	0.410354818	0.0894196
4	5	4	4	3	5	5	3	4	5	5	5	4	4	3	5	5	3	3	4	4	4	4	4	4	4	4	4	3	5	4	3	3	4	4	4.333333333	3.833333333	3.666666667	4	3.846153846	3.75	4	0.79272741	0.275207818	0.607402309	0.481504459	0.167161864
5	4	5	4	4	3	5	5	3	4	5	4	5	4	4	3	5	5	3	5	5	4	4	4	4	5	3	5	2	4	4	5	5	4	5	4.25	4.5	4.333333333	4.333333333	4.307692308	3.75	4	0.675589823	1.04315614	0.607402309	0.410354818	0.633615448
4	5	4	5	4	4	3	5	5	4	4	5	4	5	4	4	3	5	3	4	4	5	5	5	5	4	5	4	3	4	3	3	5	3	4	4.333333333	3.666666667	3.666666667	4.166666667	4.076923077	4	5	0.79272741	0.659181979	1.850339244	1.466814636	1.219710284
4	4	5	4	5	4	4	3	5	5	4	4	5	4	5	4	4	3	3	3	4	5	5	5	5	4	5	4	3	4	4	4	4	4	4	4.25	4	3.333333333	4.166666667	4.153846154	4	5	0.675589823	0.787173366	1.850339244	1.250070363	1.45653777
4	4	4	5	4	5	4	4	3	3	5	4	4	5	4	5	4	4	5	3	3	4	4	4	4	3	3	3	3	4	4	5	4	4	4	4.083333333	4.166666667	3.666666667	4.333333333	4	3	4	0.441314651	0.531190592	0.607402309	0.268055538	0.322646392
4	4	4	4	5	4	5	4	4	5	4	4	4	4	5	4	5	4	3	5	3	3	3	3	3	3	4	3	5	3	3	3	3	3	3	4.25	3	3.666666667	4.333333333	3.153846154	3.75	3	0.675589823	-0.876714665	-0.635534626	-0.429360726	0.557182527
4	4	4	4	4	5	4	5	4	5	3	4	4	4	4	5	4	5	3	5	4	4	4	4	4	4	5	4	3	4	4	5	4	4	4	4.166666667	4.166666667	4	4.333333333	4.076923077	4	4	0.558452237	0.659181979	0.607402309	0.339205178	0.400388656
5	4	4	4	3	4	5	4	5	5	4	4	4	4	4	4	5	4	5	5	3	3	3	3	3	3	5	3	3	5	3	5	3	3	3	4.25	3.666666667	4.333333333	4.166666667	3.615384615	3.5	3	0.675589823	-0.108766343	-0.635534626	-0.429360726	0.069124777
4	5	4	4	4	4	4	5	4	3	4	5	4	4	4	4	4	5	3	5	3	4	4	4	4	3	3	3	2	4	4	4	4	4	4	4.166666667	4	3.666666667	4.166666667	3.923076923	2.75	4	0.558452237	0.403199205	0.607402309	0.339205178	0.244904128
3	4	5	4	4	4	4	4	5	5	5	4	5	4	4	4	4	4	3	5	4	4	4	4	4	4	4	4	3	3	4	4	4	4	4	4.25	3.833333333	4	4.166666667	3.923076923	3.75	4	0.675589823	0.403199205	0.607402309	0.410354818	0.244904128
5	3	4	5	4	4	4	4	4	4	4	3	4	5	4	4	4	4	5	3	2	2	2	2	2	3	3	3	3	5	3	5	5	3	3	4	4	3.333333333	4.166666667	3.230769231	3	2	0.324177065	-0.748723278	-1.878471561	-0.608957397	1.406455385
5	5	3	4	4	5	4	4	4	4	5	5	3	4	5	4	4	4	4	3	3	4	4	4	4	5	5	4	5	3	4	4	3	4	4	4.333333333	3.666666667	3.333333333	4	3.692307692	4.75	4	0.79272741	0.019225044	0.607402309	0.481504459	0.011677336
5	5	5	3	3	4	4	4	4	4	4	5	5	3	4	5	4	4	4	2	2	4	4	4	4	4	4	4	4	4	3	4	4	3	3	4.166666667	3.5	2.666666667	4.166666667	3.461538462	4	4	0.558452237	-0.364749117	0.607402309	0.339205178	-0.221549456
5	5	5	5	5	3	5	4	4	4	3	5	5	5	3	4	5	4	4	3	3	3	3	3	3	3	3	3	3	5	3	4	5	3	3	4.416666667	3.833333333	3.333333333	4.333333333	3.461538462	3	3	0.909864996	-0.364749117	-0.635534626	-0.57825071	0.231810694
2	5	5	5	5	5	4	5	4	5	5	5	5	5	5	3	4	5	4	4	3	2	2	2	2	4	4	4	4	4	3	4	3	3	3	4.583333333	3.333333333	3.666666667	4.5	3	4	2	1.144140168	-1.132697439	-1.878471561	-2.149234768	2.127739927
4	4	5	5	4	5	3	4	5	5	5	4	5	5	5	5	3	4	4	5	3	4	4	4	4	4	4	4	4	4	3	4	5	3	3	4.416666667	3.666666667	4	4.5	3.846153846	4	4	0.909864996	0.275207818	0.607402309	0.552654099	0.167161864
3	3	3	5	4	3	5	3	4	4	3	3	4	5	5	5	5	5	3	3	3	4	4	4	4	4	4	4	4	4	5	5	5	5	5	3.583333333	4.833333333	3	4.833333333	4.153846154	4	4	-0.261510866	0.787173366	0.607402309	-0.158842304	0.47813092
4	4	4	4	5	4	5	5	3	5	4	4	4	4	5	5	5	5	5	4	3	2	2	2	2	2	2	2	2	4	4	4	4	4	4	4.25	4	4	4.666666667	3.384615385	2	2	0.675589823	-0.492740504	-1.878471561	-1.26907627	0.925599024
2	2	2	2	4	4	5	5	5	4	4	2	3	3	3	5	5	3	5	4	3	3	3	3	3	3	3	3	3	3	4	4	4	4	4	3.416666667	3.833333333	4	3.666666667	3.615384615	3	3	-0.495786039	-0.108766343	-0.635534626	0.315089195	0.069124777
5	4	4	4	4	5	5	5	5	4	5	4	4	4	5	4	5	5	4	4	2	4	4	4	4	5	5	5	5	4	4	4	5	4	4	4.5	4.166666667	3.333333333	4.5	3.923076923	5	4	1.027002582	0.403199205	0.607402309	0.623803739	0.244904128
2	2	2	2	4	4	2	5	5	5	4	2	3	4	3	2	4	4	4	4	3	4	4	4	4	5	5	5	5	5	3	4	4	3	5	3.25	4	3.666666667	3.333333333	3.923076923	5	4	-0.730061211	0.403199205	0.607402309	-0.443440865	0.244904128
3	3	3	3	4	5	3	3	5	4	5	3	3	3	4	3	3	3	5	3	3	3	3	3	3	4	4	4	4	4	3	3	4	3	3	3.666666667	3.333333333	3.666666667	3.166666667	3.307692308	4	3	-0.14437328	-0.620731891	-0.635534626	0.091754219	0.39449661
3	3	3	3	4	4	3	3	3	4	4	3	3	3	3	3	3	3	4	5	5	3	3	3	3	4	4	4	4	3	3	4	4	3	4	3.333333333	3.5	4.666666667	3	3.615384615	4	3	-0.612923625	-0.108766343	-0.635534626	0.389534187	0.069124777
4	5	4	4	4	4	4	4	4	4	5	5	4	4	3	4	4	4	4	5	4	3	3	3	3	5	5	5	5	5	3	5	4	3	5	4.25	4.166666667	4.333333333	3.833333333	3.846153846	5	3	0.675589823	0.275207818	-0.635534626	-0.429360726	-0.174904098
3	3	3	3	5	4	3	3	3	4	4	3	3	3	3	3	3	3	4	4	4	3	3	3	3	4	4	4	4	3	4	4	3	4	3	3.416666667	3.5	4	3	3.461538462	4	3	-0.495786039	-0.364749117	-0.635534626	0.315089195	0.231810694
3	2	2	2	4	4	1	1	1	5	4	2	4	4	5	4	5	5	2	4	4	2	2	2	2	4	4	4	4	3	3	3	4	3	5	2.583333333	3.5	3.333333333	4.5	3	4	2	-1.667161901	-1.132697439	-1.878471561	3.131716219	2.127739927
5	4	5	4	3	4	4	4	4	4	4	5	5	5	5	5	5	5	3	5	4	4	4	4	4	4	4	4	4	5	3	5	5	3	5	4.166666667	4.333333333	4	5	4.153846154	4	4	0.558452237	0.787173366	0.607402309	0.339205178	0.47813092
4	4	4	5	5	4	4	4	4	4	4	4	5	4	2	5	2	4	5	4	4	4	4	4	4	4	4	4	4	3	4	3	4	4	4	4.166666667	3.666666667	4.333333333	3.666666667	3.923076923	4	4	0.558452237	0.403199205	0.607402309	0.339205178	0.244904128
4	4	4	4	5	4	4	4	4	4	4	4	3	3	3	2	3	4	4	4	3	4	4	4	4	4	4	1	4	4	4	4	3	4	4	4.083333333	3.833333333	3.666666667	3	3.846153846	3.25	4	0.441314651	0.275207818	0.607402309	0.268055538	0.167161864
4	2	2	2	3	2	2	2	2	2	2	2	3	4	3	3	3	4	2	4	1	2	2	2	2	4	4	4	4	5	4	5	5	4	5	2.25	4.666666667	2.333333333	3.333333333	3.307692308	4	2	-2.135712246	-0.620731891	-1.878471561	4.011874717	1.166027205
3	2	2	2	4	2	2	2	2	2	2	2	3	3	3	2	3	5	4	4	1	2	2	2	2	1	1	4	1	4	4	3	3	4	4	2.25	3.666666667	3	3.166666667	3	1.75	2	-2.135712246	-1.132697439	-1.878471561	4.011874717	2.127739927
3	4	4	4	4	4	4	4	4	4	4	4	3	3	3	3	3	2	4	4	4	4	4	4	4	4	4	2	4	5	4	5	4	4	4	3.916666667	4.333333333	4	2.833333333	4.153846154	3.5	4	0.207039479	0.787173366	0.607402309	0.125756257	0.47813092
3	5	4	3	5	3	5	4	3	4	5	4	3	5	3	3	3	3	4	4	4	2	2	2	2	4	4	3	4	3	3	5	5	3	4	4	3.833333333	4	3.333333333	3.307692308	3.75	2	0.324177065	-0.620731891	-1.878471561	-0.608957397	1.166027205
3	4	4	4	3	3	3	4	3	3	3	4	5	1	5	3	5	2	2	2	1	4	4	4	4	4	4	4	4	5	4	4	3	4	4	3.416666667	4	1.666666667	3.5	3.461538462	4	4	-0.495786039	-0.364749117	0.607402309	-0.301141585	-0.221549456
4	4	4	4	4	4	4	4	4	4	4	4	3	4	3	5	3	3	3	3	4	4	4	4	4	3	3	5	3	5	4	4	5	4	3	4	4.166666667	3.333333333	3.5	3.923076923	3.5	4	0.324177065	0.403199205	0.607402309	0.196905898	0.244904128
5	5	5	5	5	4	5	5	4	5	5	5	3	4	3	3	3	3	5	5	5	4	4	4	4	4	4	4	4	4	3	5	5	3	4	4.833333333	4	5	3.166666667	4.230769231	4	4	1.495552927	0.915164753	0.607402309	0.908402301	0.555873184
3	4	4	4	4	4	4	4	4	4	4	4	3	4	3	3	3	4	2	2	4	4	4	4	4	4	4	4	4	4	4	4	4	4	5	3.916666667	4.166666667	2.666666667	3.333333333	3.769230769	4	4	0.207039479	0.147216431	0.607402309	0.125756257	0.0894196
4	4	4	4	4	4	4	4	4	4	4	4	3	3	3	3	3	3	3	2	3	5	5	5	5	4	4	2	4	5	3	4	3	4	4	4	3.833333333	2.666666667	3	3.923076923	3.5	5	0.324177065	0.403199205	1.850339244	0.599837545	0.746055311
4	3	3	3	3	3	3	3	3	3	3	3	2	2	2	3	2	2	4	4	4	2	2	2	2	4	4	4	4	4	4	4	4	3	3	3.083333333	3.666666667	4	2.166666667	3.230769231	4	2	-0.964336384	-0.748723278	-1.878471561	1.811478472	1.406455385
4	4	4	4	4	4	4	4	4	4	4	4	4	4	4	4	4	4	3	3	3	3	3	3	3	3	3	3	3	4	4	4	4	4	5	4	4.166666667	3	4	3.538461538	3	3	0.324177065	-0.23675773	-0.635534626	-0.20602575	0.150467736
4	3	3	4	3	3	3	3	3	3	3	3	3	3	3	3	3	2	3	5	3	5	5	5	5	5	5	1	5	4	3	3	3	3	3	3.166666667	3.166666667	3.666666667	2.833333333	3.846153846	4	5	-0.847198797	0.275207818	1.850339244	-1.567605182	0.509227825
4	4	4	4	4	4	4	4	4	4	4	4	4	4	4	5	4	3	3	4	3	4	4	4	4	5	5	5	5	4	4	4	4	4	4	4	4	3.333333333	4	3.846153846	5	4	0.324177065	0.275207818	0.607402309	0.196905898	0.167161864
3	2	2	2	2	2	2	2	2	2	2	2	5	5	5	3	5	5	1	2	1	1	2	1	4	1	2	1	4	3	3	3	3	4	3	2.083333333	3.166666667	1.333333333	4.666666667	2.384615385	2	2	-2.369987418	-2.156628535	-1.878471561	4.451953966	4.051165371
4	3	3	3	3	3	3	3	3	5	3	3	5	5	5	3	5	5	3	3	3	4	4	4	4	4	4	4	4	4	3	3	3	3	3	3.25	3.166666667	3	4.666666667	3.384615385	4	4	-0.730061211	-0.492740504	0.607402309	-0.443440865	-0.29929172
4	3	3	3	3	3	3	3	3	4	3	3	4	4	4	2	4	4	3	2	3	5	5	5	5	4	4	4	4	5	4	4	4	4	4	3.166666667	4.166666667	2.666666667	3.666666667	4.076923077	4	5	-0.847198797	0.659181979	1.850339244	-1.567605182	1.219710284
3	4	4	4	4	4	4	4	4	4	4	4	5	5	5	3	5	5	3	5	3	3	3	3	3	3	3	3	3	4	4	4	4	3	4	3.916666667	3.833333333	3.666666667	4.666666667	3.538461538	3	3	0.207039479	-0.23675773	-0.635534626	-0.131580758	0.150467736
4	4	4	3	3	3	4	4	4	3	4	4	4	5	4	4	4	3	4	4	4	4	4	4	4	5	5	5	5	3	4	4	4	3	4	3.666666667	3.666666667	4	4	3.846153846	5	4	-0.14437328	0.275207818	0.607402309	-0.087692664	0.167161864
3	3	3	3	3	3	3	3	3	4	3	3	5	5	5	5	5	5	2	2	2	1	1	2	2	2	2	2	2	3	2	2	2	3	2	3.083333333	2.333333333	2	5	2	2	1.5	-0.964336384	-2.79658547	-2.499940029	2.410783127	6.99129596
4	3	3	3	3	3	3	3	3	5	3	3	5	5	5	5	5	5	2	2	2	4	4	4	4	5	5	5	5	3	3	3	3	3	3	3.25	3	2	5	3.076923077	5	4	-0.730061211	-1.004706052	0.607402309	-0.443440865	-0.610260776
4	2	2	2	2	2	2	2	2	3	2	2	4	4	4	4	4	4	3	3	3	4	4	4	4	5	5	5	5	4	3	3	3	5	3	2.25	3.5	3	4	3.538461538	5	4	-2.135712246	-0.23675773	0.607402309	-1.297236549	-0.143807192
3	3	3	3	3	3	3	3	3	4	3	3	5	5	5	5	5	5	3	3	3	3	3	3	3	4	4	4	4	5	3	3	3	4	3	3.083333333	3.5	3	5	3.230769231	4	3	-0.964336384	-0.748723278	-0.635534626	0.612869163	0.475839569
4	5	5	5	5	5	5	5	5	5	5	5	4	4	4	4	4	4	4	4	4	3	3	3	3	4	4	4	4	4	4	4	4	4	4	4.916666667	4	4	4	3.692307692	4	3	1.612690513	0.019225044	-0.635534626	-1.024920662	-0.012218181
4	4	4	4	4	4	4	4	4	3	4	4	3	3	3	3	3	3	3	5	3	3	3	3	3	5	5	5	5	4	3	3	3	4	3	3.916666667	3.333333333	3.666666667	3	3.307692308	5	3	0.207039479	-0.620731891	-0.635534626	-0.131580758	0.39449661
3	3	3	3	3	3	3	3	3	5	3	3	3	3	3	3	3	3	2	2	2	3	3	3	3	1	2	3	3	4	2	2	2	3	2	3.166666667	2.5	2	3	2.538461538	2.25	3	-0.847198797	-1.900645761	-0.635534626	0.538424171	1.207926193
4	4	4	4	4	4	4	4	4	3	4	4	2	2	2	2	2	2	3	3	3	4	4	4	4	4	4	4	4	4	3	3	3	3	3	3.916666667	3.166666667	3	2	3.384615385	4	4	0.207039479	-0.492740504	0.607402309	0.125756257	-0.29929172
4	4	4	4	4	4	4	4	4	5	4	4	5	5	5	5	5	5	4	4	4	4	4	4	4	3	3	3	3	3	4	4	4	3	4	4.083333333	3.666666667	4	5	3.846153846	3	4	0.441314651	0.275207818	0.607402309	0.268055538	0.167161864
4	4	4	4	4	4	4	4	4	3	4	4	3	3	3	3	3	3	3	3	3	4	4	4	4	4	4	4	4	4	3	3	3	3	3	3.916666667	3.166666667	3	3	3.384615385	4	4	0.207039479	-0.492740504	0.607402309	0.125756257	-0.29929172
5	5	5	5	5	5	5	5	5	5	5	5	5	5	5	5	5	5	3	3	3	5	5	5	5	5	5	5	5	5	3	5	5	4	3	5	4.166666667	3	5	4.153846154	5	5	1.729828099	0.787173366	1.850339244	3.200768817	1.45653777
4	4	4	4	4	4	4	4	4	4	4	4	3	3	3	3	3	3	4	4	4	3	3	3	3	4	4	4	4	4	4	4	4	3	4	4	3.833333333	4	3	3.615384615	4	3	0.324177065	-0.108766343	-0.635534626	-0.20602575	0.069124777
4	4	4	4	4	4	4	4	4	4	4	4	5	5	5	5	5	5	3	3	3	5	5	5	5	3	3	3	3	3	3	3	3	3	3	4	3	3	5	3.615384615	3	5	0.324177065	-0.108766343	1.850339244	0.599837545	-0.201254633
4	4	4	4	4	4	4	4	4	4	4	4	2	2	2	2	2	2	3	3	3	4	4	4	4	4	4	4	4	5	3	3	3	3	3	4	3.333333333	3	2	3.461538462	4	4	0.324177065	-0.364749117	0.607402309	0.196905898	-0.221549456
3	3	3	3	3	3	3	3	3	4	3	3	4	4	4	4	4	4	3	3	3	5	5	5	5	3	3	3	3	3	3	3	3	3	3	3.083333333	3	3	4	3.615384615	3	5	-0.964336384	-0.108766343	1.850339244	-1.784349455	-0.201254633
4	4	4	4	4	4	4	4	4	5	4	4	4	4	4	4	4	4	3	3	3	3	3	3	3	5	5	5	5	3	3	3	3	3	3	4.083333333	3	3	4	3	5	3	0.441314651	-1.132697439	-0.635534626	-0.280470742	0.719868444
4	4	4	4	4	4	4	4	4	5	4	4	5	5	5	5	5	5	4	4	4	3	3	3	3	3	3	3	3	4	4	4	4	4	4	4.083333333	4	4	5	3.692307692	3	3	0.441314651	0.019225044	-0.635534626	-0.280470742	-0.012218181
4	4	4	4	4	4	4	4	4	4	4	4	2	2	2	2	2	2	5	5	5	3	3	3	3	3	3	3	3	4	5	3	3	4	5	4	4	5	2	3.923076923	3	3	0.324177065	0.403199205	-0.635534626	-0.20602575	-0.256247056
3	3	3	3	3	3	3	3	3	5	3	3	4	4	4	4	4	4	4	4	4	4	4	4	4	3	3	3	3	3	4	4	4	4	4	3.166666667	3.833333333	4	4	3.923076923	3	4	-0.847198797	0.403199205	0.607402309	-0.514590506	0.244904128
4	4	4	4	4	4	4	4	4	4	4	4	5	5	5	5	5	5	4	4	4	3	3	3	3	5	5	4	5	5	4	4	4	4	4	4	4.166666667	4	5	3.769230769	4.75	3	0.324177065	0.147216431	-0.635534626	-0.20602575	-0.093561139
4	4	4	4	4	4	4	4	4	4	4	4	5	5	5	5	5	5	3	3	3	3	3	3	3	2	2	2	2	5	3	3	3	3	3	4	3.333333333	3	5	3.153846154	2	3	0.324177065	-0.876714665	-0.635534626	-0.20602575	0.557182527
4	4	4	4	4	4	4	4	4	5	1	4	4	4	4	4	4	4	4	4	4	4	4	4	4	4	4	4	4	4	4	4	4	4	4	3.833333333	4	4	4	4	4	4	0.089901892	0.531190592	0.607402309	0.054606617	0.322646392
3	4	3	3	3	3	3	3	3	3	3	3	3	3	3	3	3	3	3	3	2	2	1	3	3	2	2	1	3	4	2	2	2	2	2	3.083333333	2.333333333	2.666666667	3	2.384615385	2	2.25	-0.964336384	-2.156628535	-1.567737327	1.511826145	3.381027056
4	4	4	4	4	4	4	4	4	4	4	4	4	4	4	4	4	4	5	5	5	3	3	3	3	4	4	4	4	5	5	5	5	5	5	4	5	5	4	4.384615385	4	3	0.324177065	1.171147527	-0.635534626	-0.20602575	-0.744304806
4	4	4	4	4	4	4	4	4	4	4	4	4	4	4	4	4	4	3	3	3	3	3	3	3	2	2	2	2	4	3	3	3	3	3	4	3.166666667	3	4	3.076923077	2	3	0.324177065	-1.004706052	-0.635534626	-0.20602575	0.638525485
4	4	4	4	4	4	4	4	4	4	4	4	4	4	4	4	4	4	4	4	4	3	3	3	3	2	2	2	2	4	3	3	3	3	3	4	3.166666667	4	4	3.307692308	2	3	0.324177065	-0.620731891	-0.635534626	-0.20602575	0.39449661
4	4	4	4	4	4	4	4	4	5	4	4	4	4	4	4	4	4	5	5	5	3	3	3	3	4	4	4	4	4	4	4	4	4	4	4.083333333	4	5	4	3.923076923	4	3	0.441314651	0.403199205	-0.635534626	-0.280470742	-0.256247056
4	4	4	4	4	4	4	4	4	4	4	4	3	3	3	3	3	3	4	4	4	3	3	3	3	4	4	4	4	4	3	3	3	4	3	4	3.333333333	4	3	3.384615385	4	3	0.324177065	-0.492740504	-0.635534626	-0.20602575	0.313153652
3	3	3	3	3	3	3	3	3	3	5	3	5	5	5	5	5	5	4	4	4	4	4	4	4	4	4	4	4	3	3	3	3	3	3	3.166666667	3	4	5	3.538461538	4	4	-0.847198797	-0.23675773	0.607402309	-0.514590506	-0.143807192
4	4	4	4	4	4	4	4	4	4	4	4	3	5	3	3	3	3	3	3	3	2	2	2	2	4	4	4	4	4	3	3	3	4	3	4	3.333333333	3	3.333333333	2.846153846	4	2	0.324177065	-1.388680213	-1.878471561	-0.608957397	2.608596288
4	4	4	4	4	4	4	4	4	4	4	4	4	4	4	4	4	4	5	5	5	3	3	3	3	4	4	4	4	5	4	4	4	4	4	4	4.166666667	5	4	4	4	3	0.324177065	0.531190592	-0.635534626	-0.20602575	-0.337590014
4	4	4	4	4	4	4	4	4	4	4	4	4	4	4	4	4	4	5	5	5	2	2	2	2	4	4	4	4	4	3	3	3	3	3	4	3.166666667	5	4	3.230769231	4	2	0.324177065	-0.748723278	-1.878471561	-0.608957397	1.406455385
2	2	2	2	2	2	2	2	2	2	2	2	2	2	2	2	2	2	1	1	2	2	2	2	2	3	3	3	3	3	2	3	3	3	3	2	2.833333333	1.333333333	2	2.230769231	3	2	-2.487125005	-2.412611309	-1.878471561	4.67199359	4.532021732
4	4	4	4	4	4	4	4	4	4	4	4	4	5	4	4	4	4	4	4	4	2	2	2	2	3	3	3	3	5	4	4	4	3	4	4	4	4	4.166666667	3.384615385	3	2	0.324177065	-0.492740504	-1.878471561	-0.608957397	0.925599024
5	5	5	5	5	5	5	5	5	5	5	5	4	4	4	4	4	5	4	4	4	3	3	3	3	3	3	3	3	3	2	3	3	4	3	5	3	4	4.166666667	3.230769231	3	3	1.729828099	-0.748723278	-0.635534626	-1.099365655	0.475839569
3	3	3	3	3	3	3	3	3	3	3	3	3	1	3	3	3	1	5	5	5	2	2	2	2	4	4	3	3	4	3	2	2	4	2	3	2.833333333	5	2.333333333	3.076923077	3.5	2	-1.08147397	-1.004706052	-1.878471561	2.031518097	1.887311746
3	3	3	3	3	3	3	3	3	3	3	3	3	2	2	2	2	2	1	2	1	1	2	2	2	1	1	1	2	2	2	2	2	2	2	3	2	1.333333333	2.166666667	1.769230769	1.25	1.75	-1.08147397	-3.180559631	-2.189205795	2.367569082	6.962899575
4	4	4	4	4	4	4	4	4	4	4	4	3	2	2	1	2	2	4	4	3	2	2	2	2	3	3	3	3	4	3	2	2	4	2	4	2.833333333	3.666666667	2	2.769230769	3	2	0.324177065	-1.5166716	-1.878471561	-0.608957397	2.849024468
3	3	3	3	3	3	3	3	3	3	3	3	3	2	2	2	2	2	2	2	2	2	2	2	2	1	3	2	1	2	2	2	2	2	2	3	2	2	2.166666667	2	1.75	2	-1.08147397	-2.79658547	-1.878471561	2.031518097	5.253306274
3	3	3	3	3	3	3	3	3	3	4	3	5	4	5	5	5	4	5	5	5	2	2	2	2	5	5	5	5	4	3	4	4	3	4	3.083333333	3.666666667	5	4.666666667	3.461538462	5	2	-0.964336384	-0.364749117	-1.878471561	1.811478472	0.685170844
4	4	4	4	4	4	4	3	3	3	2	4	4	5	4	4	4	4	4	4	4	4	4	4	4	4	4	4	4	4	2	4	4	3	4	3.583333333	3.5	4	4.166666667	3.769230769	4	4	-0.261510866	0.147216431	0.607402309	-0.158842304	0.0894196
3	3	3	3	3	3	3	3	3	3	3	3	4	5	4	4	4	5	2	2	1	2	2	2	2	2	1	2	2	3	3	2	3	3	3	3	2.833333333	1.666666667	4.333333333	2.307692308	1.75	2	-1.08147397	-2.284619922	-1.878471561	2.031518097	4.291593551
4	4	4	4	4	4	4	4	4	4	3	4	4	4	4	4	4	5	4	4	4	3	3	3	3	4	4	4	4	4	4	2	2	5	2	3.916666667	3.166666667	4	4.166666667	3.307692308	4	3	0.207039479	-0.620731891	-0.635534626	-0.131580758	0.39449661
3	3	3	3	3	3	3	3	3	3	3	3	3	4	3	3	3	4	5	5	5	2	2	2	2	3	3	3	3	5	3	2	2	4	2	3	3	5	3.333333333	3.153846154	3	2	-1.08147397	-0.876714665	-1.878471561	2.031518097	1.646883566
4	4	4	4	4	5	5	5	5	5	4	4	4	4	4	5	4	4	5	5	5	3	3	3	4	4	4	4	4	4	3	5	5	4	5	4.416666667	4.333333333	5	4.166666667	4.153846154	4	3.25	0.909864996	0.787173366	-0.324800392	-0.295524508	-0.255674218
4	4	4	4	4	4	4	4	4	4	5	4	4	5	4	4	4	5	4	4	4	2	2	2	2	4	4	4	4	3	4	3	3	4	3	4.083333333	3.333333333	4	4.333333333	3.076923077	4	2	0.441314651	-1.004706052	-1.878471561	-0.828997021	1.887311746
4	4	4	4	4	4	4	4	4	4	5	4	4	5	5	5	5	5	4	4	4	2	2	2	2	3	3	3	3	5	3	2	2	3	2	4.083333333	2.833333333	4	4.833333333	2.846153846	3	2	0.441314651	-1.388680213	-1.878471561	-0.828997021	2.608596288
4	4	4	4	4	4	4	4	4	4	2	4	5	4	5	5	5	2	5	5	5	2	2	2	2	2	2	2	2	3	3	3	3	3	3	3.833333333	3	5	4.333333333	3.153846154	2	2	0.089901892	-0.876714665	-1.878471561	-0.168878148	1.646883566
3	3	3	3	3	3	3	3	3	3	3	3	5	4	5	5	5	3	4	4	4	3	3	3	3	4	4	4	4	3	3	3	3	3	3	3	3	4	4.5	3.230769231	4	3	-1.08147397	-0.748723278	-0.635534626	0.687314155	0.475839569
4	5	4	3	5	4	3	3	3	4	2	5	4	5	4	4	4	2	4	4	4	3	3	3	3	4	4	4	4	3	3	3	3	3	3	3.75	3	4	3.833333333	3.230769231	4	3	-0.027235694	-0.748723278	-0.635534626	0.017309227	0.475839569
4	4	4	4	4	4	4	4	4	4	3	4	5	5	5	5	5	3	4	4	4	4	4	4	4	4	4	4	4	5	4	5	5	4	5	3.916666667	4.666666667	4	4.666666667	4.307692308	4	4	0.207039479	1.04315614	0.607402309	0.125756257	0.633615448
4	4	4	4	4	4	4	4	4	4	3	4	4	2	4	4	4	3	4	4	4	4	4	4	4	5	5	5	5	3	5	3	3	3	3	3.916666667	3.333333333	4	3.5	3.692307692	5	4	0.207039479	0.019225044	0.607402309	0.125756257	0.011677336
5	5	5	5	4	5	5	5	5	5	3	4	5	3	5	5	5	3	4	4	4	4	4	4	4	4	4	4	4	3	4	3	3	3	3	4.666666667	3.166666667	4	4.333333333	3.615384615	4	4	1.261277755	-0.108766343	0.607402309	0.76610302	-0.066064928
5	5	5	5	3	5	5	5	5	5	5	3	5	5	5	5	5	5	4	4	4	4	4	4	4	4	4	4	4	2	3	2	2	2	2	4.666666667	2.166666667	4	5	3.153846154	4	4	1.261277755	-0.876714665	0.607402309	0.76610302	-0.532518512
3	3	3	3	3	3	3	3	3	3	3	3	4	4	4	4	4	3	5	5	5	3	3	3	3	4	4	4	4	3	3	3	3	3	3	3	3	5	3.833333333	3.461538462	4	3	-1.08147397	-0.364749117	-0.635534626	0.687314155	0.231810694
4	4	4	4	3	4	4	4	4	4	3	3	5	5	4	5	5	3	4	4	4	3	3	3	3	4	4	4	4	3	4	3	3	3	3	3.75	3.166666667	4	4.5	3.307692308	4	3	-0.027235694	-0.620731891	-0.635534626	0.017309227	0.39449661
4	4	4	4	4	4	4	4	4	4	2	4	4	4	4	4	4	2	5	5	5	3	3	3	3	4	4	4	4	5	2	5	5	5	5	3.833333333	4.5	5	3.666666667	4.153846154	4	3	0.089901892	0.787173366	-0.635534626	-0.057135766	-0.500275931
4	4	4	4	4	4	4	4	4	4	3	4	5	5	5	5	5	3	5	5	5	4	4	4	4	4	4	4	4	4	5	4	4	4	4	3.916666667	4.166666667	5	4.666666667	4.307692308	4	4	0.207039479	1.04315614	0.607402309	0.125756257	0.633615448
4	4	4	4	5	4	4	4	4	4	4	5	5	5	5	5	5	5	4	4	4	3	3	3	3	5	5	5	5	4	3	4	4	4	4	4.166666667	3.833333333	4	5	3.615384615	5	3	0.558452237	-0.108766343	-0.635534626	-0.354915734	0.069124777
3	3	3	3	3	3	3	3	3	3	3	3	4	4	4	4	4	4	3	3	3	3	3	3	3	4	4	4	4	4	3	4	4	4	4	3	3.833333333	3	4	3.384615385	4	3	-1.08147397	-0.492740504	-0.635534626	0.687314155	0.313153652
4	4	4	4	4	4	4	4	4	4	4	4	4	4	4	4	4	4	4	4	4	4	4	4	4	5	5	5	5	4	4	4	4	4	4	4	4	4	4	4	5	4	0.324177065	0.531190592	0.607402309	0.196905898	0.322646392
3	3	3	3	5	3	3	3	3	4	3	5	3	3	3	3	3	3	5	5	5	2	2	2	2	5	5	5	5	3	3	3	3	3	3	3.416666667	3	5	3	3.153846154	5	2	-0.495786039	-0.876714665	-1.878471561	0.931319974	1.646883566
5	5	5	5	3	5	5	5	5	4	5	3	5	5	5	5	5	5	4	4	4	4	4	4	4	5	5	5	5	5	5	5	5	5	5	4.583333333	5	4	5	4.461538462	5	4	1.144140168	1.299138914	0.607402309	0.69495338	0.789099975
5	5	5	5	5	5	5	5	5	5	5	5	5	5	5	5	5	5	5	5	5	4	4	4	4	5	5	5	5	5	5	5	5	5	5	5	5	5	5	4.692307692	5	4	1.729828099	1.683113075	0.607402309	1.050701581	1.022326767
3	3	3	3	5	3	3	3	3	5	3	5	3	3	3	3	3	3	5	5	5	3	3	3	3	5	5	5	5	3	3	3	3	3	3	3.5	3	5	3	3.461538462	5	3	-0.378648453	-0.364749117	-0.635534626	0.240644203	0.231810694
4	4	4	4	4	4	4	4	4	5	4	4	4	4	4	4	4	4	5	5	5	3	3	3	3	5	5	5	5	4	4	4	4	4	4	4.083333333	4	5	4	3.923076923	5	3	0.441314651	0.403199205	-0.635534626	-0.280470742	-0.256247056
5	5	5	5	5	5	5	5	5	4	5	5	5	5	5	5	5	5	5	3	5	4	4	4	4	5	5	5	5	5	5	5	5	5	5	4.916666667	5	4.333333333	5	4.538461538	5	4	1.612690513	1.427130301	0.607402309	0.979551941	0.866842239
3	3	3	3	4	3	3	3	3	4	3	4	3	3	3	3	3	3	4	4	4	5	5	5	5	5	5	5	5	3	3	3	3	3	3	3.25	3	4	3	3.846153846	5	5	-0.730061211	0.275207818	1.850339244	-1.350860909	0.509227825
3	3	3	3	4	3	3	3	3	3	3	4	3	3	3	3	3	3	4	4	4	3	3	3	3	1	1	1	1	3	3	3	3	3	3	3.166666667	3	4	3	3.230769231	1	3	-0.847198797	-0.748723278	-0.635534626	0.538424171	0.475839569
4	4	4	4	5	4	4	4	4	4	4	5	4	4	4	4	4	4	4	4	4	4	4	4	4	5	5	5	5	4	4	4	4	4	4	4.166666667	4	4	4	4	5	4	0.558452237	0.531190592	0.607402309	0.339205178	0.322646392
5	3	5	3	5	4	4	4	4	5	4	5	4	4	4	4	4	4	5	5	5	4	4	4	4	5	5	5	5	4	4	4	4	4	4	4.25	4	5	4	4.230769231	5	4	0.675589823	0.915164753	0.607402309	0.410354818	0.555873184
4	4	4	4	4	4	4	4	4	4	4	4	4	4	4	4	4	4	4	4	4	2	3	3	1	5	5	5	5	4	2	4	4	4	4	4	3.666666667	4	4	3.307692308	5	2.25	0.324177065	-0.620731891	-1.567737327	-0.508224485	0.973144556
3	3	3	3	3	3	3	3	3	4	3	3	3	3	3	3	3	3	4	4	4	3	3	3	3	5	5	5	5	3	3	3	3	3	3	3.083333333	3	4	3	3.230769231	5	3	-0.964336384	-0.748723278	-0.635534626	0.612869163	0.475839569
5	5	5	5	5	5	5	5	5	5	5	5	5	5	5	5	5	5	4	4	4	4	4	4	4	5	5	5	5	5	3	5	5	5	5	5	4.666666667	4	5	4.307692308	5	4	1.729828099	1.04315614	0.607402309	1.050701581	0.633615448
3	3	3	3	3	3	3	3	3	3	3	3	3	3	3	3	3	3	3	3	3	4	4	4	4	3	3	3	3	3	3	3	3	3	3	3	3	3	3	3.307692308	3	4	-1.08147397	-0.620731891	0.607402309	-0.656889786	-0.377033984
5	5	5	5	5	4	5	5	5	5	5	5	5	5	5	5	5	5	4	4	4	4	4	4	4	5	5	5	5	4	4	4	4	4	4	4.916666667	4	4	5	4	5	4	1.612690513	0.531190592	0.607402309	0.979551941	0.322646392
3	3	3	2	4	3	4	4	4	5	3	4	4	4	4	4	4	4	3	3	3	4	4	4	4	2	3	3	2	3	3	3	3	3	3	3.5	3	3	4	3.307692308	2.5	4	-0.378648453	-0.620731891	0.607402309	-0.229991944	-0.377033984
3	3	3	3	3	3	3	3	3	5	3	3	3	3	3	3	3	3	3	3	3	4	4	4	4	1	1	1	1	3	2	3	3	3	3	3.166666667	2.833333333	3	3	3.230769231	1	4	-0.847198797	-0.748723278	0.607402309	-0.514590506	-0.454776248
4	4	4	4	3	3	4	4	4	3	4	3	4	4	4	4	4	4	5	5	5	4	4	4	4	3	3	3	3	3	3	3	3	3	3	3.666666667	3	5	4	3.769230769	3	4	-0.14437328	0.147216431	0.607402309	-0.087692664	0.0894196
3	3	3	3	3	4	3	3	3	5	4	3	3	3	3	3	3	3	3	3	3	3	3	3	3	5	5	5	5	4	4	4	4	4	4	3.333333333	4	3	3	3.461538462	5	3	-0.612923625	-0.364749117	-0.635534626	0.389534187	0.231810694
4	4	4	4	4	4	5	5	5	4	5	4	5	5	5	5	5	5	4	4	4	4	4	4	4	4	4	4	4	4	3	4	4	4	4	4.333333333	3.833333333	4	5	3.923076923	4	4	0.79272741	0.403199205	0.607402309	0.481504459	0.244904128
5	5	5	5	4	5	5	5	4	4	5	4	4	4	5	5	4	4	3	3	3	3	3	3	3	4	4	4	4	5	3	5	5	5	5	4.666666667	4.666666667	3	4.333333333	3.769230769	4	3	1.261277755	0.147216431	-0.635534626	-0.801585686	-0.093561139
4	4	4	4	5	3	4	4	4	4	4	5	4	4	4	4	4	4	5	5	5	4	4	4	4	4	4	4	4	3	4	3	3	3	3	4.083333333	3.166666667	5	4	3.846153846	4	4	0.441314651	0.275207818	0.607402309	0.268055538	0.167161864
4	4	4	4	3	4	4	4	5	4	4	3	5	5	4	4	5	5	4	4	4	4	4	4	4	4	4	4	4	4	3	4	4	4	4	3.916666667	3.833333333	4	4.666666667	3.923076923	4	4	0.207039479	0.403199205	0.607402309	0.125756257	0.244904128
3	3	3	3	4	5	3	3	5	5	5	4	5	5	3	3	5	5	3	3	3	3	3	3	3	4	4	4	4	5	3	5	5	5	5	3.833333333	4.666666667	3	4.333333333	3.769230769	4	3	0.089901892	0.147216431	-0.635534626	-0.057135766	-0.093561139
4	4	4	4	5	3	4	4	4	5	3	5	4	4	4	4	4	4	3	3	3	4	4	4	4	4	4	4	4	3	3	3	3	3	3	4.083333333	3	3	4	3.307692308	4	4	0.441314651	-0.620731891	0.607402309	0.268055538	-0.377033984
3	3	3	3	3	5	3	3	4	4	3	3	4	4	3	3	4	4	4	4	4	4	4	4	4	4	4	4	4	5	3	5	5	5	5	3.333333333	4.666666667	4	3.666666667	4.307692308	4	4	-0.612923625	1.04315614	0.607402309	-0.372291225	0.633615448
5	5	5	5	5	5	5	5	4	5	5	5	4	4	5	5	4	4	4	4	4	4	4	4	4	4	4	4	4	5	4	5	5	5	5	4.916666667	4.833333333	4	4.333333333	4.384615385	4	4	1.612690513	1.171147527	0.607402309	0.979551941	0.711357712
4	4	4	4	5	4	4	4	4	4	4	5	4	4	4	4	4	4	4	4	4	3	3	3	3	4	4	4	4	4	5	4	4	4	4	4.166666667	4.166666667	4	4	3.769230769	4	3	0.558452237	0.147216431	-0.635534626	-0.354915734	-0.093561139
5	5	5	5	4	5	5	5	5	4	5	4	5	5	5	5	5	5	4	4	4	4	4	4	4	4	4	4	4	5	4	5	5	5	5	4.75	4.833333333	4	5	4.384615385	4	4	1.378415341	1.171147527	0.607402309	0.83725266	0.711357712
2	2	2	2	1	4	2	2	4	5	1	1	2	2	4	2	2	2	4	4	4	4	4	4	4	4	4	4	4	4	4	4	4	4	4	2.333333333	4	4	2.333333333	4	4	4	-2.01857466	0.531190592	0.607402309	-1.226086909	0.322646392
3	3	3	3	4	4	3	3	3	4	4	4	3	3	3	3	3	3	3	3	3	3	3	3	3	4	4	4	4	4	3	4	4	4	4	3.416666667	3.833333333	3	3	3.384615385	4	3	-0.495786039	-0.492740504	-0.635534626	0.315089195	0.313153652
5	5	5	5	4	5	5	5	5	4	5	4	5	5	5	5	5	5	5	5	5	4	4	4	4	4	4	4	4	5	4	5	5	5	5	4.75	4.833333333	5	5	4.615384615	4	4	1.378415341	1.555121688	0.607402309	0.83725266	0.944584503
4	4	4	4	5	5	4	4	4	4	4	5	4	4	4	4	4	4	4	4	4	4	4	4	4	4	4	4	4	5	2	5	5	5	5	4.25	4.5	4	4	4.230769231	4	4	0.675589823	0.915164753	0.607402309	0.410354818	0.555873184
4	4	4	4	5	4	4	4	4	4	4	5	4	4	4	4	4	4	4	5	4	3	3	3	3	4	4	4	4	4	5	4	4	4	4	4.166666667	4.166666667	4.333333333	4	3.846153846	4	3	0.558452237	0.275207818	-0.635534626	-0.354915734	-0.174904098
4	4	4	4	4	4	4	4	4	5	4	4	4	4	4	4	4	4	4	4	4	3	3	3	3	4	4	4	4	4	3	4	4	4	4	4.083333333	3.833333333	4	4	3.615384615	4	3	0.441314651	-0.108766343	-0.635534626	-0.280470742	0.069124777
3	3	3	3	3	3	3	3	5	4	3	3	5	5	3	3	5	5	3	3	3	4	4	4	4	4	4	4	4	3	3	3	3	3	3	3.25	3	3	4.333333333	3.307692308	4	4	-0.730061211	-0.620731891	0.607402309	-0.443440865	-0.377033984
3	3	3	3	3	3	3	3	5	3	3	3	5	5	3	3	5	5	4	4	4	4	4	4	4	4	4	4	4	3	3	3	3	3	3	3.166666667	3	4	4.333333333	3.538461538	4	4	-0.847198797	-0.23675773	0.607402309	-0.514590506	-0.143807192
3	3	3	3	3	3	3	3	4	3	3	3	4	4	3	3	4	4	3	3	3	4	4	4	4	4	4	4	4	3	3	3	3	3	3	3.083333333	3	3	3.666666667	3.307692308	4	4	-0.964336384	-0.620731891	0.607402309	-0.585740146	-0.377033984
4	4	4	4	4	4	4	4	4	4	4	4	4	4	4	4	4	4	4	4	4	3	3	3	3	4	4	4	4	4	4	4	4	4	4	4	4	4	4	3.692307692	4	3	0.324177065	0.019225044	-0.635534626	-0.20602575	-0.012218181
4	4	4	4	4	4	4	4	5	4	4	4	5	5	4	4	5	5	3	3	3	3	3	3	3	4	4	4	4	4	4	4	4	4	4	4.083333333	4	3	4.666666667	3.461538462	4	3	0.441314651	-0.364749117	-0.635534626	-0.280470742	0.231810694
4	3	3	3	3	4	4	4	5	4	4	3	5	5	4	4	5	5	4	4	4	3	3	3	3	4	4	4	4	4	4	4	4	4	4	3.666666667	4	4	4.666666667	3.692307692	4	3	-0.14437328	0.019225044	-0.635534626	0.091754219	-0.012218181
5	5	5	5	5	5	5	5	5	5	5	5	3	3	3	3	3	3	3	3	3	3	3	3	3	4	4	4	4	3	5	4	3	4	5	5	4	3	3	3.461538462	4	3	1.729828099	-0.364749117	-0.635534626	-1.099365655	0.231810694
4	5	4	4	5	5	4	4	5	4	4	5	5	5	4	4	5	5	4	4	4	5	4	4	4	4	5	5	3	5	5	5	5	5	5	4.416666667	5	4	4.666666667	4.538461538	4.25	4.25	0.909864996	1.427130301	0.918136542	0.835380301	1.31030048
5	5	5	5	5	5	5	5	3	5	5	5	3	3	3	3	3	3	3	3	3	4	4	4	4	4	4	4	4	5	5	5	5	5	5	4.833333333	5	3	3	4.230769231	4	4	1.495552927	0.915164753	0.607402309	0.908402301	0.555873184
4	4	4	4	4	4	4	4	3	4	4	4	3	3	4	4	3	3	4	4	4	3	3	3	3	4	4	4	4	4	4	4	4	4	4	3.916666667	4	4	3.333333333	3.692307692	4	3	0.207039479	0.019225044	-0.635534626	-0.131580758	-0.012218181
5	5	5	5	4	5	4	5	3	5	5	4	3	3	4	5	3	3	4	4	4	4	4	4	4	4	4	4	4	5	5	5	5	5	5	4.583333333	5	4	3.5	4.461538462	4	4	1.144140168	1.299138914	0.607402309	0.69495338	0.789099975
4	4	4	4	3	3	4	3	3	3	3	3	3	3	4	3	3	3	4	4	4	3	3	3	3	4	4	4	4	3	3	3	3	3	3	3.416666667	3	4	3.166666667	3.230769231	4	3	-0.495786039	-0.748723278	-0.635534626	0.315089195	0.475839569
3	3	3	3	4	4	3	4	5	4	4	4	5	5	3	4	5	5	4	4	4	3	3	3	3	4	4	4	4	4	4	4	4	4	4	3.666666667	4	4	4.5	3.692307692	4	3	-0.14437328	0.019225044	-0.635534626	0.091754219	-0.012218181
3	3	3	3	3	3	3	4	3	4	4	3	3	3	3	4	3	3	4	4	4	3	3	3	3	5	4	4	4	3	3	3	3	3	3	3.25	3	4	3.166666667	3.230769231	4.25	3	-0.730061211	-0.748723278	-0.635534626	0.463979179	0.475839569
3	3	3	3	4	4	3	5	3	4	4	4	3	3	3	5	3	3	4	4	4	4	4	4	4	5	4	4	4	4	4	4	4	4	4	3.583333333	4	4	3.333333333	4	4.25	4	-0.261510866	0.531190592	0.607402309	-0.158842304	0.322646392
4	4	4	4	3	3	4	5	2	3	3	3	4	3	4	3	4	3	4	4	4	5	5	5	5	4	4	4	4	3	3	3	3	3	3	3.5	3	4	3.5	3.846153846	4	5	-0.378648453	0.275207818	1.850339244	-0.700628091	0.509227825
4	4	5	5	5	5	5	5	5	4	4	5	5	5	5	5	5	5	4	4	4	3	3	3	3	4	4	4	4	5	5	5	5	5	5	4.666666667	5	4	5	4.153846154	4	3	1.261277755	0.787173366	-0.635534626	-0.801585686	-0.500275931
5	5	5	5	3	3	5	4	5	3	3	3	5	5	5	4	5	5	5	5	5	4	4	4	4	4	4	4	4	3	3	3	3	3	3	4.083333333	3	5	4.833333333	3.769230769	4	4	0.441314651	0.147216431	0.607402309	0.268055538	0.0894196
3	3	3	3	5	5	3	4	3	5	5	5	3	3	3	4	3	3	4	4	4	4	4	4	4	4	5	4	4	5	5	5	5	5	5	3.916666667	5	4	3.166666667	4.461538462	4.25	4	0.207039479	1.299138914	0.607402309	0.125756257	0.789099975
4	4	4	4	3	3	4	4	4	3	3	3	4	4	4	4	4	4	4	4	4	3	3	3	3	5	5	4	4	3	3	3	3	3	3	3.583333333	3	4	4	3.230769231	4.5	3	-0.261510866	-0.748723278	-0.635534626	0.166199211	0.475839569
5	5	5	5	3	3	5	5	5	3	3	3	5	5	5	5	5	5	4	4	4	3	3	3	3	4	4	4	4	3	3	3	3	3	3	4.166666667	3	4	5	3.230769231	4	3	0.558452237	-0.748723278	-0.635534626	-0.354915734	0.475839569
3	3	3	3	3	3	3	4	3	3	3	3	3	3	3	4	3	3	4	4	4	4	4	4	4	5	4	4	4	3	3	3	3	3	3	3.083333333	3	4	3.166666667	3.538461538	4.25	4	-0.964336384	-0.23675773	0.607402309	-0.585740146	-0.143807192
3	5	5	5	4	4	5	5	5	4	4	4	5	5	5	5	5	5	3	3	3	4	4	4	4	5	4	4	4	4	4	4	4	4	4	4.416666667	4	3	5	3.769230769	4.25	4	0.909864996	0.147216431	0.607402309	0.552654099	0.0894196
4	5	5	5	3	3	5	5	5	3	3	3	5	5	5	5	5	5	4	4	4	5	5	5	5	4	4	4	4	3	3	3	3	3	3	4.083333333	3	4	5	3.846153846	4	5	0.441314651	0.275207818	1.850339244	0.816581817	0.509227825
4	4	4	4	4	4	4	4	5	3	3	4	5	5	4	4	5	5	4	4	4	4	4	4	4	4	5	4	4	4	4	4	4	4	4	3.916666667	4	4	4.666666667	4	4.25	4	0.207039479	0.531190592	0.607402309	0.125756257	0.322646392
4	4	4	4	2	2	4	4	3	2	2	2	4	4	2	4	4	5	2	1	1	4	4	4	4	3	3	3	3	2	2	2	2	2	2	3.083333333	2	1.333333333	3.833333333	2.461538462	3	4	-0.964336384	-2.028637148	0.607402309	-0.585740146	-1.232198887
3	3	3	3	3	3	3	4	4	3	4	3	4	4	3	4	4	4	5	5	5	4	4	4	4	5	5	5	4	3	3	3	3	3	3	3.25	3	5	3.833333333	3.769230769	4.75	4	-0.730061211	0.147216431	0.607402309	-0.443440865	0.0894196
5	3	3	3	2	2	3	5	4	2	3	2	5	5	2	3	5	4	1	2	1	2	1	2	2	2	2	2	2	2	2	2	2	2	2	3.083333333	2	1.333333333	4	1.769230769	2	1.75	-0.964336384	-3.180559631	-2.189205795	2.111130799	6.962899575
3	3	3	3	4	4	3	5	5	4	3	4	5	5	3	5	5	5	4	4	4	4	4	4	4	4	4	4	4	4	4	4	4	4	4	3.666666667	4	4	4.666666667	4	4	4	-0.14437328	0.531190592	0.607402309	-0.087692664	0.322646392
5	4	4	4	5	5	4	4	5	5	3	5	5	5	4	4	5	5	4	4	4	3	3	3	3	4	4	4	4	5	5	5	5	5	5	4.416666667	5	4	4.666666667	4.153846154	4	3	0.909864996	0.787173366	-0.635534626	-0.57825071	-0.500275931
4	4	4	4	5	5	4	4	4	5	4	5	4	4	4	4	4	4	5	5	5	3	3	3	3	5	4	4	4	5	5	5	5	5	5	4.333333333	5	5	4	4.384615385	4.25	3	0.79272741	1.171147527	-0.635534626	-0.503805718	-0.744304806
3	5	5	5	5	5	5	5	5	4	4	5	5	5	5	5	5	5	5	5	5	4	4	4	4	5	5	4	5	5	5	5	5	5	5	4.666666667	5	5	5	4.692307692	4.75	4	1.261277755	1.683113075	0.607402309	0.76610302	1.022326767
4	3	3	3	5	5	3	5	5	3	5	5	5	5	3	5	5	5	4	4	4	3	3	3	3	2	5	5	5	5	5	5	5	5	5	4.083333333	5	4	4.666666667	4.153846154	4.25	3	0.441314651	0.787173366	-0.635534626	-0.280470742	-0.500275931
3	4	4	4	4	4	4	2	4	3	3	4	4	4	4	2	4	4	4	4	4	5	5	5	5	3	4	4	4	4	4	4	4	4	4	3.583333333	4	4	3.666666667	4.307692308	3.75	5	-0.261510866	1.04315614	1.850339244	-0.483883819	1.930192742
5	5	5	5	4	4	5	3	4	3	4	5	4	4	5	3	4	4	4	4	4	4	4	4	4	2	4	5	4	4	4	4	4	4	4	4.333333333	4	4	4	4	3.75	4	0.79272741	0.531190592	0.607402309	0.481504459	0.322646392
3	3	3	3	5	5	3	2	5	4	5	4	5	5	3	2	5	5	4	4	4	4	4	4	4	3	5	5	4	5	5	5	5	5	5	3.75	5	4	4.166666667	4.461538462	4.25	4	-0.027235694	1.299138914	0.607402309	-0.016543023	0.789099975
5	5	5	5	4	4	5	3	4	4	3	4	4	4	5	3	4	4	4	4	4	3	3	3	3	3	5	4	4	4	4	4	4	4	4	4.25	4	4	4	3.692307692	4	3	0.675589823	0.019225044	-0.635534626	-0.429360726	-0.012218181
5	5	5	5	3	3	5	3	3	5	5	3	3	3	5	3	3	3	4	4	4	4	4	4	4	3	2	4	5	3	3	3	3	3	3	4.166666667	3	4	3.333333333	3.538461538	3.5	4	0.558452237	-0.23675773	0.607402309	0.339205178	-0.143807192
4	4	4	4	4	4	4	3	4	3	5	4	4	4	4	3	4	4	4	4	4	4	4	4	4	5	3	4	4	4	4	4	4	4	4	3.916666667	4	4	3.833333333	4	4	4	0.207039479	0.531190592	0.607402309	0.125756257	0.322646392
5	5	5	5	4	4	5	5	4	4	4	4	4	4	5	5	4	4	4	4	4	2	2	2	2	3	2	5	5	4	4	4	4	4	4	4.5	4	4	4.333333333	3.384615385	3.75	2	1.027002582	-0.492740504	-1.878471561	-1.929195144	0.925599024
4	4	4	4	3	3	4	3	3	5	5	4	3	3	4	3	3	3	4	4	4	3	3	3	3	3	3	5	5	3	3	3	3	3	3	3.833333333	3	4	3.166666667	3.230769231	4	3	0.089901892	-0.748723278	-0.635534626	-0.057135766	0.475839569
3	4	4	4	3	3	4	3	3	3	3	5	3	3	4	3	3	3	4	4	4	2	2	2	2	2	3	4	4	3	3	3	3	3	3	3.5	3	4	3.166666667	2.923076923	3.25	2	-0.378648453	-1.260688826	-1.878471561	0.71128035	2.368168107
4	5	5	5	5	5	4	2	5	5	4	4	5	5	4	2	5	5	4	4	4	3	3	3	3	3	3	4	4	5	5	5	5	5	5	4.416666667	5	4	4.333333333	4.153846154	3.5	3	0.909864996	0.787173366	-0.635534626	-0.57825071	-0.500275931
4	5	5	5	4	4	5	3	4	5	5	4	4	4	5	3	4	4	4	4	4	5	5	5	5	4	5	5	4	4	4	4	4	4	4	4.416666667	4	4	4	4.307692308	4.5	5	0.909864996	1.04315614	1.850339244	1.683558908	1.930192742
5	4	4	4	4	4	5	4	4	4	5	5	4	4	5	4	4	4	4	4	4	2	2	2	2	4	3	5	5	4	4	4	4	4	4	4.333333333	4	4	4.166666667	3.384615385	4.25	2	0.79272741	-0.492740504	-1.878471561	-1.489115895	0.925599024
5	5	5	5	5	5	4	5	5	5	4	4	5	5	4	5	5	5	4	4	4	3	3	3	3	4	3	2	5	5	5	5	5	5	5	4.75	5	4	4.833333333	4.153846154	3.5	3	1.378415341	0.787173366	-0.635534626	-0.876030678	-0.500275931
4	5	5	5	5	5	4	5	5	4	5	3	5	5	4	5	5	5	4	4	4	3	3	3	3	4	2	3	4	5	5	5	5	5	5	4.583333333	5	4	4.833333333	4.153846154	3.25	3	1.144140168	0.787173366	-0.635534626	-0.727140694	-0.500275931
5	4	4	4	4	4	4	4	4	4	4	5	4	4	4	4	4	4	4	4	4	3	3	3	3	4	3	2	4	4	4	4	4	4	4	4.166666667	4	4	4	3.692307692	3.25	3	0.558452237	0.019225044	-0.635534626	-0.354915734	-0.012218181
5	4	4	4	4	4	4	4	4	5	4	5	4	4	4	4	4	4	4	4	4	3	3	3	3	4	4	3	5	4	4	4	4	4	4	4.25	4	4	4	3.692307692	4	3	0.675589823	0.019225044	-0.635534626	-0.429360726	-0.012218181
4	5	5	5	5	5	5	5	5	5	5	4	5	5	5	5	5	5	4	4	4	4	4	4	4	4	4	3	5	5	5	5	5	5	5	4.833333333	5	4	5	4.461538462	4	4	1.495552927	1.299138914	0.607402309	0.908402301	0.789099975
4	5	5	5	5	5	4	5	5	4	5	4	5	5	4	5	5	5	4	4	4	4	4	4	4	4	4	3	2	5	5	5	5	5	5	4.666666667	5	4	4.833333333	4.461538462	3.25	4	1.261277755	1.299138914	0.607402309	0.76610302	0.789099975
5	4	4	4	4	4	5	4	4	4	4	5	4	4	5	4	4	4	4	4	4	3	3	3	3	4	4	5	3	4	4	4	4	4	4	4.25	4	4	4.166666667	3.692307692	4	3	0.675589823	0.019225044	-0.635534626	-0.429360726	-0.012218181
5	3	2	1	2	3	2	3	2	3	3	4	3	3	3	2	3	2	4	4	4	4	4	4	4	1	1	1	2	3	3	3	3	3	3	2.75	3	4	2.666666667	3.538461538	1.25	4	-1.432886729	-0.23675773	0.607402309	-0.870338707	-0.143807192
4	5	5	5	5	5	4	5	5	5	5	4	5	5	4	5	5	5	3	3	3	3	3	3	3	4	4	3	3	5	5	5	5	5	5	4.75	5	3	4.833333333	3.923076923	3.5	3	1.378415341	0.403199205	-0.635534626	-0.876030678	-0.256247056
3	5	4	4	5	4	5	4	5	4	4	4	5	5	5	4	5	5	5	5	4	5	5	5	5	4	4	2	3	4	4	4	4	4	4	4.25	4	4.666666667	4.833333333	4.461538462	3.25	5	0.675589823	1.299138914	1.850339244	1.250070363	2.403847715
3	4	4	4	1	1	2	2	4	1	1	4	2	2	1	2	2	2	1	1	2	1	3	2	2	1	3	1	1	1	1	1	1	1	1	2.583333333	1	1.333333333	1.833333333	1.384615385	1.5	2	-1.667161901	-3.820516566	-1.878471561	3.131716219	7.176731718
5	5	5	5	5	5	5	5	5	5	5	4	5	5	5	5	5	5	3	3	3	4	4	4	4	4	4	4	5	5	5	5	5	5	5	4.916666667	5	3	5	4.230769231	4.25	4	1.612690513	0.915164753	0.607402309	0.979551941	0.555873184
4	4	4	4	4	4	5	4	4	4	4	4	4	4	5	4	4	4	3	3	3	4	4	4	4	4	4	4	3	4	4	4	4	4	4	4.083333333	4	3	4.166666667	3.769230769	3.75	4	0.441314651	0.147216431	0.607402309	0.268055538	0.0894196
5	5	5	5	5	5	4	5	5	5	5	5	5	5	4	5	5	5	4	4	4	4	4	4	4	4	4	4	3	4	5	5	5	5	5	4.916666667	4.833333333	4	4.833333333	4.384615385	3.75	4	1.612690513	1.171147527	0.607402309	0.979551941	0.711357712
4	5	5	5	5	5	4	5	5	5	5	4	5	5	4	5	5	5	4	4	4	4	4	4	4	4	4	4	2	5	5	5	5	5	5	4.75	5	4	4.833333333	4.461538462	3.5	4	1.378415341	1.299138914	0.607402309	0.83725266	0.789099975
5	4	4	4	4	4	5	4	4	4	4	3	4	4	5	4	4	4	4	4	4	3	3	3	3	4	4	4	3	5	4	4	4	4	4	4.083333333	4.166666667	4	4.166666667	3.769230769	3.75	3	0.441314651	0.147216431	-0.635534626	-0.280470742	-0.093561139
5	3	3	3	3	3	5	3	3	3	3	5	3	3	5	3	3	3	3	3	3	4	4	4	4	4	4	4	4	4	3	3	3	3	3	3.5	3.166666667	3	3.333333333	3.384615385	4	4	-0.378648453	-0.492740504	0.607402309	-0.229991944	-0.29929172
4	4	5	4	5	4	4	4	5	5	5	5	5	5	4	4	5	5	4	4	4	4	4	4	4	4	4	4	4	5	4	4	4	4	4	4.5	4.166666667	4	4.666666667	4.076923077	4	4	1.027002582	0.659181979	0.607402309	0.623803739	0.400388656
3	3	5	4	3	3	5	4	5	4	5	3	5	5	5	4	5	5	4	4	4	4	4	4	4	4	4	4	4	5	3	3	3	3	3	3.916666667	3.333333333	4	4.833333333	3.692307692	4	4	0.207039479	0.019225044	0.607402309	0.125756257	0.011677336
5	3	3	3	3	4	4	3	3	3	3	4	3	3	4	3	3	3	4	4	4	4	4	4	4	4	4	4	4	4	4	4	4	4	4	3.416666667	4	4	3.166666667	4	4	4	-0.495786039	0.531190592	0.607402309	-0.301141585	0.322646392
4	3	3	3	3	4	3	3	3	4	4	4	3	3	3	3	3	3	3	3	3	3	3	3	3	2	1	1	1	4	4	4	4	4	4	3.416666667	4	3	3	3.461538462	1.25	3	-0.495786039	-0.364749117	-0.635534626	0.315089195	0.231810694
3	4	4	4	4	5	3	4	4	4	4	5	4	4	3	4	4	4	4	4	4	4	4	4	4	4	4	4	4	5	5	5	5	5	5	4	5	4	3.833333333	4.461538462	4	4	0.324177065	1.299138914	0.607402309	0.196905898	0.789099975
3	4	5	5	4	4	3	5	5	5	5	4	5	5	3	5	5	5	4	4	4	5	5	5	5	4	4	4	4	5	4	4	4	4	4	4.333333333	4.166666667	4	4.666666667	4.384615385	4	5	0.79272741	1.171147527	1.850339244	1.466814636	2.167020229
4	5	3	3	3	4	5	3	4	3	3	5	4	4	5	3	4	4	4	4	4	4	4	4	4	4	4	4	4	4	4	4	4	4	4	3.75	4	4	4	4	4	4	-0.027235694	0.531190592	0.607402309	-0.016543023	0.322646392
5	3	4	4	4	4	3	5	3	4	4	4	3	3	3	5	3	3	4	4	4	3	3	3	3	4	4	4	4	3	4	4	4	4	4	3.916666667	3.833333333	4	3.333333333	3.615384615	4	3	0.207039479	-0.108766343	-0.635534626	-0.131580758	0.069124777
3	4	3	3	3	4	3	3	3	3	3	4	3	3	3	3	3	3	4	4	4	4	4	4	4	4	4	4	4	5	4	4	4	4	4	3.25	4.166666667	4	3	4.076923077	4	4	-0.730061211	0.659181979	0.607402309	-0.443440865	0.400388656
4	5	3	3	3	4	2	3	3	3	3	4	3	3	2	3	3	3	4	4	4	4	4	4	4	4	4	4	4	5	4	4	4	4	4	3.333333333	4.166666667	4	2.833333333	4.076923077	4	4	-0.612923625	0.659181979	0.607402309	-0.372291225	0.400388656
4	3	4	4	4	5	3	4	4	4	4	4	4	4	3	4	4	4	5	5	5	4	4	4	4	4	4	4	4	4	5	5	5	5	5	3.916666667	4.833333333	5	3.833333333	4.615384615	4	4	0.207039479	1.555121688	0.607402309	0.125756257	0.944584503
4	5	4	4	4	4	4	4	3	3	3	4	4	4	4	4	3	3	4	4	4	4	4	4	4	4	4	4	4	5	4	4	4	4	4	3.833333333	4.166666667	4	3.666666667	4.076923077	4	4	0.089901892	0.659181979	0.607402309	0.054606617	0.400388656
4	3	2	4	4	5	4	4	5	4	4	5	4	5	4	4	5	5	4	4	4	4	4	4	4	4	4	4	4	4	5	5	5	5	5	4	4.833333333	4	4.5	4.384615385	4	4	0.324177065	1.171147527	0.607402309	0.196905898	0.711357712
3	1	3	3	3	2	3	3	3	2	2	4	3	2	3	3	3	3	3	3	3	2	2	2	2	2	2	2	2	5	5	5	5	5	5	2.666666667	5	3	2.833333333	3.615384615	2	2	-1.550024315	-0.108766343	-1.878471561	2.911676594	0.204314483
4	4	4	4	3	4	5	5	5	4	4	3	3	4	5	5	5	5	3	3	3	4	4	4	4	3	3	3	3	5	4	4	4	4	4	4.083333333	4.166666667	3	4.5	3.846153846	3	4	0.441314651	0.275207818	0.607402309	0.268055538	0.167161864
4	3	4	4	2	5	4	4	5	4	2	5	2	2	5	4	4	2	4	4	4	4	4	4	4	4	4	4	4	4	5	5	5	5	5	3.833333333	4.833333333	4	3.166666667	4.384615385	4	4	0.089901892	1.171147527	0.607402309	0.054606617	0.711357712
2	3	2	2	1	2	2	2	3	2	2	5	2	2	2	2	2	2	3	3	3	2	2	2	2	3	3	3	3	3	5	5	5	5	5	2.333333333	4.666666667	3	2	3.461538462	3	2	-2.01857466	-0.364749117	-1.878471561	3.791835092	0.685170844
4	3	4	4	4	5	4	4	5	5	5	5	4	5	4	4	5	5	3	3	3	3	4	4	4	3	3	3	3	5	5	5	5	5	5	4.333333333	5	3	4.5	4.153846154	3	3.75	0.79272741	0.787173366	0.296668075	0.235176915	0.233529207
3	3	3	3	3	5	3	3	5	5	5	5	3	5	3	3	5	5	3	3	3	2	3	3	3	3	3	3	3	4	5	5	5	5	5	3.833333333	4.833333333	3	4	3.769230769	3	2.75	0.089901892	0.147216431	-0.94626886	-0.085071361	-0.139306324
3	3	3	3	3	4	3	3	4	4	4	3	3	4	3	3	4	4	3	4	3	3	3	3	3	2	2	2	2	3	4	4	4	4	4	3.333333333	3.833333333	3.333333333	3.5	3.461538462	2	3	-0.612923625	-0.364749117	-0.635534626	0.389534187	0.231810694
4	4	4	4	4	4	4	4	5	4	4	4	4	4	4	4	5	5	4	4	4	3	4	4	4	4	4	4	4	3	4	4	4	4	4	4.083333333	3.833333333	4	4.333333333	3.846153846	4	3.75	0.441314651	0.275207818	0.296668075	0.130923968	0.081645374
4	4	4	4	4	5	4	4	4	4	4	5	4	5	4	4	4	4	4	4	4	3	4	4	4	4	4	4	4	4	5	5	5	5	5	4.166666667	4.833333333	4	4.166666667	4.307692308	4	3.75	0.558452237	1.04315614	0.296668075	0.16567495	0.309471124
3	3	3	3	3	5	3	3	4	3	3	5	3	5	3	3	4	4	4	4	4	5	3	3	3	4	4	4	4	5	5	5	5	5	5	3.416666667	5	4	3.666666667	4.307692308	4	3.5	-0.495786039	1.04315614	-0.014066159	0.006973805	-0.0146732
3	3	3	3	3	2	3	3	5	2	2	2	3	2	3	3	5	5	1	2	1	3	3	3	3	2	2	2	2	3	2	2	2	2	2	2.833333333	2.166666667	1.333333333	3.5	2.230769231	2	3	-1.315749142	-2.412611309	-0.635534626	0.836204139	1.533298026
4	4	4	4	4	3	4	4	5	3	3	3	4	3	4	4	5	5	3	3	3	3	4	4	4	3	3	3	3	4	3	3	3	3	3	3.75	3.166666667	3	4.166666667	3.307692308	3	3.75	-0.027235694	-0.620731891	0.296668075	-0.008079961	-0.184151335
2	2	2	2	2	2	2	2	4	2	2	2	3	4	3	4	3	4	2	2	2	2	2	2	2	2	2	2	2	2	2	2	2	2	2	2.166666667	2	2	3.5	2	2	2	-2.252849832	-2.79658547	-1.878471561	4.231914341	5.253306274
4	4	4	4	4	3	4	4	4	3	3	3	4	3	4	4	4	4	3	3	3	3	4	4	4	3	3	3	3	3	3	3	3	3	3	3.666666667	3	3	3.833333333	3.230769231	3	3.75	-0.14437328	-0.748723278	0.296668075	-0.042830943	-0.222122294
3	1	3	3	4	3	3	3	3	3	3	3	4	3	3	3	3	3	3	3	3	3	3	3	3	3	3	3	3	3	3	3	3	3	3	2.916666667	3	3	3.166666667	3	3	3	-1.198611556	-1.132697439	-0.635534626	0.761759147	0.719868444
4	5	4	4	5	3	4	4	4	4	4	3	5	3	4	4	4	4	4	4	4	5	4	4	4	4	4	4	4	3	3	3	3	3	3	4	3	4	4	3.615384615	4	4.25	0.324177065	-0.108766343	0.918136542	0.297638809	-0.099862354
3	3	3	4	5	5	3	5	5	3	3	5	5	5	3	5	5	5	4	4	4	4	3	3	3	4	4	4	4	5	5	5	5	5	5	3.916666667	5	4	4.666666667	4.230769231	4	3.25	0.207039479	0.915164753	-0.324800392	-0.067246504	-0.297245871
3	3	3	3	3	3	3	3	3	3	3	3	1	1	1	2	2	1	3	3	3	4	3	3	3	3	3	3	3	1	1	1	1	1	1	3	1	3	1.333333333	2.153846154	3	3.25	-1.08147397	-2.540602696	-0.324800392	0.35126317	0.825188753
3	3	3	3	4	3	3	3	3	3	3	3	4	3	3	3	3	3	3	3	3	4	3	3	3	3	3	3	3	3	3	3	3	3	3	3.083333333	3	3	3.166666667	3.076923077	3	3.25	-0.964336384	-1.004706052	-0.324800392	0.313216836	0.32632892
4	4	4	4	4	2	4	4	4	4	4	2	4	2	4	4	4	4	1	1	2	4	4	4	4	3	3	3	3	2	2	2	2	2	2	3.666666667	2	1.333333333	3.666666667	2.461538462	3	4	-0.14437328	-2.028637148	0.607402309	-0.087692664	-1.232198887
3	3	3	3	4	3	3	3	3	3	3	3	4	3	3	3	3	3	3	3	3	4	3	3	3	3	3	3	3	3	3	3	3	3	3	3.083333333	3	3	3.166666667	3.076923077	3	3.25	-0.964336384	-1.004706052	-0.324800392	0.313216836	0.32632892
3	3	3	3	5	3	3	3	3	3	3	3	5	3	3	3	3	3	4	4	4	3	3	3	3	4	4	4	4	3	3	3	3	3	3	3.166666667	3	4	3.333333333	3.230769231	4	3	-0.847198797	-0.748723278	-0.635534626	0.538424171	0.475839569
2	2	2	2	4	2	2	2	2	2	2	2	4	2	2	2	2	2	2	2	2	5	2	2	2	3	3	3	3	2	2	2	2	2	2	2.166666667	2	2	2.333333333	2.230769231	3	2.75	-2.252849832	-2.412611309	-0.94626886	2.131801642	2.282978953
2	2	2	2	3	5	2	4	3	4	3	5	2	2	2	2	2	2	3	4	3	5	3	3	4	4	4	4	4	5	5	5	5	5	5	3.083333333	5	3.333333333	2	4.230769231	4	3.75	-0.964336384	0.915164753	0.296668075	-0.286087819	0.271500165
3	3	3	3	5	3	3	3	3	3	3	3	4	4	4	4	4	4	3	3	3	4	3	3	3	3	3	3	3	4	4	4	4	4	4	3.166666667	4	3	4	3.538461538	3	3.25	-0.847198797	-0.23675773	-0.324800392	0.275170502	0.076899004
3	3	3	3	4	3	3	3	3	3	3	3	5	5	5	5	5	5	3	3	3	4	3	3	3	3	3	3	3	3	3	3	3	3	3	3.083333333	3	3	5	3.076923077	3	3.25	-0.964336384	-1.004706052	-0.324800392	0.313216836	0.32632892
3	3	3	3	4	3	3	3	3	3	3	3	4	4	4	4	4	4	3	3	3	5	3	3	3	3	3	3	3	4	4	4	4	4	4	3.083333333	4	3	4	3.615384615	3	3.5	-0.964336384	-0.108766343	-0.014066159	0.013564509	0.001529925
2	2	2	2	4	2	2	2	4	2	2	2	5	5	5	5	5	5	4	4	4	4	2	2	2	4	4	4	4	4	4	4	4	4	4	2.333333333	4	4	5	3.538461538	4	2.5	-2.01857466	-0.23675773	-1.257003094	2.537354592	0.297605199
3	3	3	3	5	3	3	3	4	3	3	3	4	4	4	4	4	4	4	4	4	4	3	3	3	4	4	4	4	4	4	4	4	4	4	3.25	4	4	4	3.769230769	4	3.25	-0.730061211	0.147216431	-0.324800392	0.237124168	-0.047815954
3	3	3	3	5	3	3	3	5	3	3	3	3	3	3	3	3	3	5	5	5	4	3	3	3	5	5	5	5	4	4	3	4	4	4	3.333333333	3.833333333	5	3	3.923076923	5	3.25	-0.612923625	0.403199205	-0.324800392	0.199077834	-0.13095926
3	3	3	3	4	3	3	3	3	3	3	3	5	5	5	5	5	5	4	4	4	3	3	3	3	4	4	4	4	4	4	4	4	4	4	3.083333333	4	4	5	3.692307692	4	3	-0.964336384	0.019225044	-0.635534626	0.612869163	-0.012218181
3	3	3	3	4	3	3	3	4	3	3	3	5	5	5	5	5	5	4	4	4	3	3	3	3	4	4	4	4	4	4	3	4	4	4	3.166666667	3.833333333	4	5	3.615384615	4	3	-0.847198797	-0.108766343	-0.635534626	0.538424171	0.069124777
4	4	4	4	5	4	4	4	5	4	4	4	5	5	5	5	5	5	3	3	3	4	4	4	4	3	3	3	3	4	4	4	4	4	4	4.166666667	4	3	5	3.769230769	3	4	0.558452237	0.147216431	0.607402309	0.339205178	0.0894196
4	4	4	4	5	4	4	4	3	4	4	4	4	4	4	4	4	4	4	4	4	4	4	4	4	4	4	4	4	4	4	4	4	4	4	4	4	4	4	4	4	4	0.324177065	0.531190592	0.607402309	0.196905898	0.322646392
3	3	3	3	2	3	3	3	5	3	3	3	5	5	5	5	5	5	5	5	5	3	3	3	3	5	5	5	5	4	4	4	4	4	4	3.083333333	4	5	5	3.923076923	5	3	-0.964336384	0.403199205	-0.635534626	0.612869163	-0.256247056
3	3	3	3	3	3	3	3	5	3	3	3	3	4	4	3	4	4	2	2	2	3	3	3	3	2	2	2	2	4	4	5	4	4	4	3.166666667	4.166666667	2	3.666666667	3.307692308	2	3	-0.847198797	-0.620731891	-0.635534626	0.538424171	0.39449661
2	2	2	4	2	2	2	2	4	2	2	2	2	3	3	3	3	3	3	3	3	2	2	2	2	3	3	3	3	3	3	5	3	3	3	2.333333333	3.333333333	3	2.833333333	2.846153846	3	2	-2.01857466	-1.388680213	-1.878471561	3.791835092	2.608596288
3	3	3	4	3	3	3	3	5	3	3	3	4	4	3	4	4	3	3	3	3	3	3	3	3	3	3	3	3	3	3	4	3	3	3	3.25	3.166666667	3	3.666666667	3.076923077	3	3	-0.730061211	-1.004706052	-0.635534626	0.463979179	0.638525485
4	4	4	5	3	4	4	4	4	4	4	4	3	3	3	3	3	3	5	5	5	4	4	4	4	3	3	3	3	3	3	4	3	3	3	4	3.166666667	5	3	3.846153846	3	4	0.324177065	0.275207818	0.607402309	0.196905898	0.167161864
3	3	3	5	3	3	3	3	4	3	3	3	3	3	3	3	3	3	5	5	5	3	3	3	3	4	4	4	4	3	3	4	3	3	3	3.25	3.166666667	5	3	3.538461538	4	3	-0.730061211	-0.23675773	-0.635534626	0.463979179	0.150467736
5	5	5	4	5	5	5	5	5	5	5	5	4	4	4	4	4	4	4	4	4	4	4	4	4	3	3	3	3	4	4	4	4	4	4	4.916666667	4	4	4	4	3	4	1.612690513	0.531190592	0.607402309	0.979551941	0.322646392
5	5	5	4	3	5	5	5	5	5	5	5	3	3	3	3	3	3	4	4	4	3	3	3	3	4	4	4	4	3	3	4	3	3	3	4.75	3.166666667	4	3	3.307692308	4	3	1.378415341	-0.620731891	-0.635534626	-0.876030678	0.39449661
4	4	4	4	3	4	4	4	4	4	3	4	2	3	4	4	4	3	5	5	5	3	3	3	3	5	5	5	5	4	4	3	4	4	4	3.833333333	3.833333333	5	3.333333333	3.846153846	5	3	0.089901892	0.275207818	-0.635534626	-0.057135766	-0.174904098
4	4	4	4	2	4	4	4	4	4	4	4	3	3	3	3	3	3	4	4	4	3	3	3	3	5	5	5	5	3	3	4	3	3	3	3.833333333	3.166666667	4	3	3.307692308	5	3	0.089901892	-0.620731891	-0.635534626	-0.057135766	0.39449661
5	5	5	5	3	5	5	5	5	5	5	5	3	3	3	3	3	3	3	3	3	3	3	3	3	4	4	4	4	3	3	4	3	3	3	4.833333333	3.166666667	3	3	3.076923077	4	3	1.495552927	-1.004706052	-0.635534626	-0.95047567	0.638525485
3	3	3	4	3	3	3	3	3	3	3	3	5	5	5	5	5	5	4	4	4	4	4	4	4	4	4	4	4	5	5	4	5	5	5	3.083333333	4.833333333	4	5	4.384615385	4	4	-0.964336384	1.171147527	0.607402309	-0.585740146	0.711357712
4	4	4	5	4	4	4	4	4	4	4	4	3	3	3	3	3	3	4	4	4	4	4	4	4	5	5	5	5	3	3	4	3	3	3	4.083333333	3.166666667	4	3	3.615384615	5	4	0.441314651	-0.108766343	0.607402309	0.268055538	-0.066064928
4	2	4	5	2	3	4	4	4	3	3	3	4	4	4	4	4	4	3	3	3	4	4	4	4	4	4	4	4	4	4	4	4	4	4	3.416666667	4	3	4	3.769230769	4	4	-0.495786039	0.147216431	0.607402309	-0.301141585	0.0894196
4	4	4	4	4	4	4	4	4	4	4	4	3	3	3	3	3	3	3	3	3	4	4	4	4	4	4	4	4	3	3	4	3	3	3	4	3.166666667	3	3	3.384615385	4	4	0.324177065	-0.492740504	0.607402309	0.196905898	-0.29929172
4	4	4	4	4	4	4	4	4	4	4	4	2	3	4	4	3	3	5	5	5	4	3	3	3	4	4	4	4	4	4	4	4	4	4	4	4	5	3.166666667	4	4	3.25	0.324177065	0.531190592	-0.324800392	-0.105292838	-0.172530913
5	5	5	4	5	5	5	5	5	5	5	5	3	3	3	3	3	3	4	4	4	5	3	3	3	4	4	4	4	3	3	3	3	3	3	4.916666667	3	4	3	3.384615385	4	3.5	1.612690513	-0.492740504	-0.014066159	-0.022684361	0.006930966
5	5	5	5	5	5	5	5	5	5	5	5	4	4	4	4	4	4	4	4	4	5	3	3	3	4	4	4	4	4	4	2	4	4	4	5	3.666666667	4	4	3.692307692	4	3.5	1.729828099	0.019225044	-0.014066159	-0.024332037	-0.000270423
5	5	5	5	5	5	5	5	5	5	5	5	3	3	3	3	3	3	5	5	5	4	3	3	3	4	4	4	4	3	3	4	3	3	3	5	3.166666667	5	3	3.615384615	4	3.25	1.729828099	-0.108766343	-0.324800392	-0.561848846	0.035327351
4	4	4	4	4	4	4	4	4	4	4	4	3	3	3	3	3	3	5	5	5	4	3	3	3	5	5	5	5	3	3	3	3	3	3	4	3	5	3	3.538461538	5	3.25	0.324177065	-0.23675773	-0.324800392	-0.105292838	0.076899004
5	5	5	4	5	5	5	5	5	5	5	5	3	3	3	3	3	3	4	4	4	4	3	3	3	4	4	4	4	3	3	4	3	3	3	4.916666667	3.166666667	4	3	3.384615385	4	3.25	1.612690513	-0.492740504	-0.324800392	-0.523802512	0.160042309
5	5	5	5	5	5	5	5	5	5	5	5	3	3	3	3	3	3	4	4	4	4	3	3	3	3	3	4	3	3	3	3	3	3	3	5	3	4	3	3.307692308	3.25	3.25	1.729828099	-0.620731891	-0.324800392	-0.561848846	0.201613962
3	3	3	5	3	3	3	3	3	3	3	3	3	3	3	3	3	3	1	2	1	2	3	3	3	2	2	2	2	3	3	3	3	3	3	3.166666667	3	1.333333333	3	2.538461538	2	2.75	-0.847198797	-1.900645761	-0.94626886	0.80167784	1.798521897
4	4	4	2	4	4	4	4	4	4	4	4	3	3	3	3	3	3	5	5	5	4	3	3	3	4	4	4	4	3	3	3	3	3	3	3.833333333	3	5	3	3.538461538	4	3.25	0.089901892	-0.23675773	-0.324800392	-0.02920017	0.076899004
4	4	4	3	4	4	4	4	4	4	4	4	3	3	3	3	3	3	4	4	4	5	2	2	2	3	3	3	3	3	3	3	3	3	3	3.916666667	3	4	3	3.153846154	3	2.75	0.207039479	-0.876714665	-0.94626886	-0.195915011	0.829607787
4	4	4	2	4	4	4	4	4	4	4	4	4	4	4	4	4	4	4	4	4	5	4	3	3	4	4	4	4	4	4	4	4	4	4	3.833333333	4	4	4	3.923076923	4	3.75	0.089901892	0.403199205	0.296668075	0.026671021	0.119616332
3	3	3	3	3	3	3	3	3	3	3	3	2	2	2	2	2	2	2	2	2	1	2	2	2	1	3	2	1	2	2	2	2	2	2	3	2	2	2	1.923076923	1.75	1.75	-1.08147397	-2.924576857	-2.189205795	2.367569082	6.402500603
4	4	4	3	4	4	4	4	4	4	4	4	4	4	3	4	3	3	3	3	3	4	5	4	3	4	4	4	4	3	3	3	3	3	3	3.916666667	3	3	3.5	3.307692308	4	4	0.207039479	-0.620731891	0.607402309	0.125756257	-0.377033984
4	4	4	3	4	4	4	4	4	4	4	4	4	4	4	4	4	4	4	4	4	4	5	5	3	5	5	5	5	4	4	4	4	4	4	3.916666667	4	4	4	4.076923077	5	4.25	0.207039479	0.659181979	0.918136542	0.190090511	0.605219063
3	3	1	1	3	3	2	3	3	3	3	3	1	1	1	1	1	1	1	2	1	2	4	2	4	3	1	1	1	1	1	1	1	1	1	2.583333333	1	1.333333333	1	1.692307692	1.5	3	-1.667161901	-3.308551018	-0.635534626	1.059539116	2.102698734
4	4	4	3	4	4	4	4	4	4	4	4	4	4	5	4	5	3	4	4	4	5	4	4	3	5	5	5	5	5	5	5	5	5	5	3.916666667	5	4	4.166666667	4.461538462	5	4	0.207039479	1.299138914	0.607402309	0.125756257	0.789099975
3	3	3	3	3	3	3	3	3	3	3	3	2	2	2	2	2	2	1	2	1	2	2	2	2	1	1	1	1	2	2	2	2	2	2	3	2	1.333333333	2	1.846153846	1	2	-1.08147397	-3.052568244	-1.878471561	2.031518097	5.734162635
5	5	4	2	5	5	5	5	5	5	5	5	4	4	4	4	4	4	5	5	5	4	4	4	4	4	4	4	4	4	4	4	4	4	4	4.666666667	4	5	4	4.230769231	4	4	1.261277755	0.915164753	0.607402309	0.76610302	0.555873184
5	5	3	3	5	5	5	5	5	5	5	5	3	3	4	3	4	5	3	3	3	5	5	4	5	4	4	4	4	4	4	4	4	4	4	4.666666667	4	3	3.666666667	4	4	4.75	1.261277755	0.531190592	1.53960501	1.94186955	0.817823696
4	4	3	4	4	4	4	4	4	4	4	4	3	3	4	3	4	4	4	4	4	5	4	5	5	4	4	4	4	4	4	4	4	4	4	3.916666667	4	4	3.5	4.230769231	4	4.75	0.207039479	0.915164753	1.53960501	0.318759018	1.408992238
3	3	4	3	3	3	3	3	3	3	3	3	3	3	3	3	3	4	3	3	3	2	5	4	4	4	3	4	5	3	3	3	3	3	3	3.083333333	3	3	3.166666667	3.230769231	4	3.75	-0.964336384	-0.748723278	0.296668075	-0.286087819	-0.222122294
3	3	4	3	3	3	3	3	3	3	3	3	4	4	3	4	3	3	2	2	2	3	5	5	4	4	4	4	4	3	3	3	3	3	3	3.083333333	3	2	3.5	3.153846154	4	4.25	-0.964336384	-0.876714665	0.918136542	-0.885392473	-0.804943771
4	4	5	4	4	4	4	4	4	4	4	4	3	3	4	3	4	3	4	4	4	2	4	5	4	4	4	4	4	4	4	4	4	4	4	4.083333333	4	4	3.333333333	3.923076923	4	3.75	0.441314651	0.403199205	0.296668075	0.130923968	0.119616332
3	3	5	3	3	3	3	3	3	3	3	3	5	5	5	5	5	5	4	4	4	3	4	4	4	4	4	4	4	5	5	5	5	5	5	3.166666667	5	4	5	4.384615385	4	3.75	-0.847198797	1.171147527	0.296668075	-0.251336836	0.347442082
3	3	4	3	3	3	3	3	3	3	3	3	4	4	4	4	4	4	3	3	3	3	4	4	5	4	4	4	4	4	4	4	4	4	4	3.083333333	4	3	4	3.769230769	4	4	-0.964336384	0.147216431	0.607402309	-0.585740146	0.0894196
3	3	4	3	3	3	3	3	3	3	3	3	4	4	3	4	3	4	3	3	3	3	5	4	4	4	4	4	4	3	3	3	3	3	3	3.083333333	3	3	3.666666667	3.307692308	4	4	-0.964336384	-0.620731891	0.607402309	-0.585740146	-0.377033984
3	3	4	3	3	3	3	3	3	3	3	3	4	4	4	4	4	3	3	3	3	5	5	5	5	2	2	2	2	4	4	4	4	4	4	3.083333333	4	3	3.833333333	4.076923077	2	5	-0.964336384	0.659181979	1.850339244	-1.784349455	1.219710284
3	3	4	3	3	3	3	3	3	3	3	3	3	3	3	3	3	4	3	3	3	3	4	5	5	4	4	4	4	3	3	3	3	3	3	3.083333333	3	3	3.166666667	3.384615385	4	4.25	-0.964336384	-0.492740504	0.918136542	-0.885392473	-0.452403063
5	5	5	5	5	5	5	5	5	5	5	5	4	4	4	4	4	4	5	5	5	3	4	4	4	4	4	4	4	4	4	4	4	4	4	5	4	5	4	4.153846154	4	3.75	1.729828099	0.787173366	0.296668075	0.513184772	0.233529207
3	3	4	3	3	3	3	3	3	3	3	3	3	3	3	3	3	3	5	5	5	2	5	4	4	3	3	3	3	4	4	4	4	4	4	3.083333333	4	5	3	4.153846154	3	3.75	-0.964336384	0.787173366	0.296668075	-0.286087819	0.233529207
4	4	5	4	4	4	4	4	4	4	4	4	5	5	5	5	5	5	4	5	5	3	5	5	4	5	5	5	5	4	4	4	4	4	4	4.083333333	4	4.666666667	5	4.230769231	5	4.25	0.441314651	0.915164753	0.918136542	0.405187108	0.840246202
4	4	5	4	4	4	4	4	4	4	4	4	5	5	5	5	5	5	4	3	3	4	2	5	5	3	3	3	3	3	3	3	3	3	3	4.083333333	3	3.333333333	5	3.384615385	3	4	0.441314651	-0.492740504	0.607402309	0.268055538	-0.29929172
3	3	4	3	3	3	3	3	3	3	3	3	5	5	5	5	5	5	5	4	4	4	3	2	5	4	4	4	4	3	3	3	3	3	3	3.083333333	3	4.333333333	5	3.461538462	4	3.5	-0.964336384	-0.364749117	-0.014066159	0.013564509	0.005130619
3	3	4	3	3	3	3	3	3	3	3	3	4	4	4	4	4	4	5	5	5	3	2	3	4	5	5	5	5	4	4	4	4	4	4	3.083333333	4	5	4	3.923076923	5	3	-0.964336384	0.403199205	-0.635534626	0.612869163	-0.256247056
5	5	4	5	5	5	5	5	5	5	5	5	5	5	5	5	5	5	4	3	3	3	3	2	4	4	4	4	4	3	3	3	3	3	3	4.916666667	3	3.333333333	5	3.076923077	4	3	1.612690513	-1.004706052	-0.635534626	-1.024920662	0.638525485
3	3	5	3	3	3	3	3	3	3	3	5	5	5	5	5	5	5	4	5	5	3	3	3	5	4	4	4	4	3	3	3	3	3	3	3.333333333	3	4.666666667	5	3.538461538	4	3.5	-0.612923625	-0.23675773	-0.014066159	0.008621481	0.003330272
5	5	5	5	5	5	5	5	5	5	5	3	5	5	5	5	5	5	4	5	5	3	3	3	5	3	3	3	3	4	4	4	4	4	4	4.833333333	4	4.666666667	5	4	3	3.5	1.495552927	0.531190592	-0.014066159	-0.021036685	-0.007471811
5	5	4	5	5	5	5	5	5	5	5	4	4	4	4	4	4	4	4	4	4	4	5	3	2	5	4	3	4	3	3	3	3	3	3	4.833333333	3	4	4	3.384615385	4	3.5	1.495552927	-0.492740504	-0.014066159	-0.021036685	0.006930966
5	5	4	5	5	5	5	5	5	5	5	4	5	5	5	5	5	5	5	5	5	3	3	5	3	5	5	5	5	4	4	4	4	4	4	4.833333333	4	5	5	4.076923077	5	3.5	1.495552927	0.659181979	-0.014066159	-0.021036685	-0.009272158
3	3	5	3	3	3	3	3	3	3	3	4	4	4	4	4	4	4	4	4	4	3	3	3	2	5	5	5	5	4	4	4	4	4	4	3.25	4	4	4	3.615384615	5	2.75	-0.730061211	-0.108766343	-0.94626886	0.69083419	0.102922204
3	3	5	3	3	3	3	3	3	3	3	4	5	5	5	5	5	5	5	4	4	3	2	3	3	4	4	4	4	4	4	4	4	4	4	3.25	4	4.333333333	5	3.692307692	4	2.75	-0.730061211	0.019225044	-0.94626886	0.69083419	-0.01819206
4	4	5	4	4	5	5	4	4	5	4	3	5	5	5	5	5	5	5	5	5	5	4	3	4	4	4	4	4	5	5	5	5	5	5	4.25	5	5	5	4.692307692	4	4	0.675589823	1.683113075	0.607402309	0.410354818	1.022326767
3	3	3	3	3	3	3	3	3	3	3	4	4	4	4	4	4	4	4	5	5	4	4	3	3	5	5	5	5	5	5	5	5	5	5	3.083333333	5	4.666666667	4	4.461538462	5	3.5	-0.964336384	1.299138914	-0.014066159	0.013564509	-0.018273894
4	4	2	4	4	4	4	4	4	4	2	3	5	5	5	5	5	5	4	4	4	4	4	4	5	4	4	4	4	4	4	4	4	4	4	3.583333333	4	4	5	4.076923077	4	4.25	-0.261510866	0.659181979	0.918136542	-0.240102683	0.605219063
4	4	3	4	4	4	4	2	1	3	2	5	4	4	4	4	4	4	4	4	4	4	4	4	3	4	4	4	4	4	4	4	4	4	4	3.333333333	4	4	4	3.923076923	4	3.75	-0.612923625	0.403199205	0.296668075	-0.181834872	0.119616332
3	3	3	3	3	3	3	3	3	3	3	5	4	4	4	4	4	4	5	5	5	4	4	4	3	4	4	4	4	4	4	4	4	4	4	3.166666667	4	5	4	4.153846154	4	3.75	-0.847198797	0.787173366	0.296668075	-0.251336836	0.233529207
3	3	3	3	3	3	3	3	3	3	3	3	3	3	3	3	3	3	5	4	4	3	3	3	2	5	5	5	5	4	4	4	4	4	4	3	4	4.333333333	3	3.692307692	5	2.75	-1.08147397	0.019225044	-0.94626886	1.023365141	-0.01819206
4	4	5	4	4	4	4	4	4	4	4	4	5	5	5	5	5	5	4	2	2	3	3	3	3	4	4	4	4	4	4	4	4	4	4	4.083333333	4	2.666666667	5	3.384615385	4	3	0.441314651	-0.492740504	-0.635534626	-0.280470742	0.313153652
5	5	3	5	5	5	5	5	5	5	5	5	5	5	5	5	5	5	4	3	3	3	3	3	3	4	4	4	4	3	3	3	3	3	3	4.833333333	3	3.333333333	5	3.076923077	4	3	1.495552927	-1.004706052	-0.635534626	-0.95047567	0.638525485
4	4	3	4	4	4	4	4	4	4	4	3	5	5	5	5	5	5	5	3	3	3	3	3	3	5	5	5	5	4	4	4	4	4	4	3.833333333	4	3.666666667	5	3.615384615	5	3	0.089901892	-0.108766343	-0.635534626	-0.057135766	0.069124777
4	4	2	4	4	4	4	4	4	4	4	3	4	4	4	4	4	4	5	4	4	4	4	4	4	4	4	4	4	4	4	4	4	4	4	3.75	4	4.333333333	4	4.076923077	4	4	-0.027235694	0.659181979	0.607402309	-0.016543023	0.400388656
4	3	3	3	3	3	3	3	3	3	3	4	5	5	5	5	5	5	3	4	4	3	3	3	3	4	4	4	4	4	4	4	4	4	4	3.166666667	4	3.666666667	5	3.615384615	4	3	-0.847198797	-0.108766343	-0.635534626	0.538424171	0.069124777
5	3	3	3	3	3	3	3	3	3	3	4	5	5	5	5	5	5	3	4	4	3	3	3	3	3	3	3	3	4	4	4	4	4	4	3.25	4	3.666666667	5	3.615384615	3	3	-0.730061211	-0.108766343	-0.635534626	0.463979179	0.069124777
5	3	3	3	3	3	3	3	3	3	3	4	5	5	5	5	5	5	4	4	4	3	3	3	3	3	3	3	3	4	4	4	4	4	4	3.25	4	4	5	3.692307692	3	3	-0.730061211	0.019225044	-0.635534626	0.463979179	-0.012218181
3	4	4	4	4	4	4	4	4	4	4	3	4	4	4	4	4	4	3	2	1	3	3	3	3	3	3	3	3	4	4	4	4	4	4	3.833333333	4	2	4	3.230769231	3	3	0.089901892	-0.748723278	-0.635534626	-0.057135766	0.475839569
4	3	3	3	3	3	3	3	3	3	3	5	5	5	5	5	5	5	3	4	4	3	3	3	3	3	3	3	3	4	4	4	4	4	4	3.25	4	3.666666667	5	3.615384615	3	3	-0.730061211	-0.108766343	-0.635534626	0.463979179	0.069124777
4	4	3	3	3	3	3	3	3	3	3	3	4	4	4	4	4	4	3	4	5	3	3	3	3	3	3	3	3	3	3	3	3	3	3	3.166666667	3	4	4	3.230769231	3	3	-0.847198797	-0.748723278	-0.635534626	0.538424171	0.475839569
4	4	3	3	3	3	3	3	3	3	3	5	2	2	2	2	2	2	2	2	2	1	2	2	2	3	3	3	3	2	2	2	2	2	2	3.333333333	2	2	2	1.923076923	3	1.75	-0.612923625	-2.924576857	-2.189205795	1.341815952	6.402500603
5	5	3	3	3	3	3	3	3	3	3	4	5	5	5	5	5	5	3	5	4	3	3	3	3	3	3	3	3	4	4	4	4	4	4	3.416666667	4	4	5	3.692307692	3	3	-0.495786039	0.019225044	-0.635534626	0.315089195	-0.012218181
4	5	3	3	3	3	3	3	3	3	3	3	4	4	4	4	4	4	3	5	4	3	3	3	3	3	3	3	3	3	3	3	3	3	3	3.25	3	4	4	3.230769231	3	3	-0.730061211	-0.748723278	-0.635534626	0.463979179	0.475839569
5	4	3	3	3	3	3	3	3	3	3	4	5	5	5	5	5	5	3	4	5	3	3	3	3	3	3	3	3	4	4	4	4	4	4	3.333333333	4	4	5	3.692307692	3	3	-0.612923625	0.019225044	-0.635534626	0.389534187	-0.012218181
5	4	3	3	3	3	3	3	3	3	3	5	4	4	4	4	4	4	3	4	5	4	4	4	4	3	3	3	3	4	4	4	4	4	4	3.416666667	4	4	4	4	3	4	-0.495786039	0.531190592	0.607402309	-0.301141585	0.322646392
4	4	4	4	4	4	4	4	4	4	4	3	5	5	5	5	5	5	4	4	4	3	3	3	3	3	3	3	3	4	4	4	4	4	4	3.916666667	4	4	5	3.692307692	3	3	0.207039479	0.019225044	-0.635534626	-0.131580758	-0.012218181
4	4	3	3	3	3	3	3	3	3	3	4	5	5	5	5	5	5	4	4	4	3	3	3	3	3	3	3	3	4	4	4	4	4	4	3.25	4	4	5	3.692307692	3	3	-0.730061211	0.019225044	-0.635534626	0.463979179	-0.012218181
4	5	3	3	3	3	3	3	3	3	3	4	4	4	4	4	4	4	3	5	4	3	3	3	3	4	4	4	4	3	3	3	3	3	3	3.333333333	3	4	4	3.230769231	4	3	-0.612923625	-0.748723278	-0.635534626	0.389534187	0.475839569
5	4	3	3	3	3	3	3	3	3	3	4	5	5	5	5	5	5	3	4	4	3	3	3	3	4	4	4	4	3	3	3	3	3	3	3.333333333	3	3.666666667	5	3.153846154	4	3	-0.612923625	-0.876714665	-0.635534626	0.389534187	0.557182527
5	5	4	4	3	3	3	3	3	4	4	4	4	4	4	4	4	4	3	5	5	4	4	4	4	5	5	5	5	4	4	4	4	4	4	3.75	4	4.333333333	4	4.076923077	5	4	-0.027235694	0.659181979	0.607402309	-0.016543023	0.400388656
4	5	4	4	4	4	4	4	4	4	4	5	5	5	5	5	5	5	3	5	4	5	5	5	5	4	4	4	4	4	4	3	4	4	4	4.166666667	3.833333333	4	5	4.230769231	4	5	0.558452237	0.915164753	1.850339244	1.03332609	1.693365256
4	4	3	3	3	3	3	3	3	3	3	5	4	4	4	4	4	4	4	4	5	4	4	4	4	4	4	4	4	3	3	4	3	3	3	3.333333333	3.166666667	4.333333333	4	3.692307692	4	4	-0.612923625	0.019225044	0.607402309	-0.372291225	0.011677336
5	4	4	4	4	4	4	4	2	3	2	5	4	4	4	4	4	4	3	4	5	4	4	4	4	4	4	4	4	5	5	3	5	5	5	3.75	4.666666667	4	4	4.307692308	4	4	-0.027235694	1.04315614	0.607402309	-0.016543023	0.633615448
5	4	4	4	3	3	4	4	4	4	2	4	4	4	4	4	4	4	3	4	4	4	4	4	4	4	4	4	4	3	3	4	3	3	3	3.75	3.166666667	3.666666667	4	3.538461538	4	4	-0.027235694	-0.23675773	0.607402309	-0.016543023	-0.143807192
2	1	3	3	3	3	3	3	3	3	3	5	4	4	4	4	4	4	4	5	4	3	3	3	3	4	4	4	4	3	3	4	3	3	3	2.916666667	3.166666667	4.333333333	4	3.384615385	4	3	-1.198611556	-0.492740504	-0.635534626	0.761759147	0.313153652
3	5	4	4	4	4	4	4	4	4	4	5	5	5	5	5	5	5	3	5	4	5	5	5	5	4	4	4	4	5	5	4	5	5	5	4.083333333	4.833333333	4	5	4.692307692	4	5	0.441314651	1.683113075	1.850339244	0.816581817	3.114330173
2	4	2	2	2	2	2	2	2	2	2	3	4	4	4	4	4	4	3	4	5	3	3	3	3	1	3	2	2	4	3	5	4	4	4	2.25	4	4	4	3.692307692	2	3	-2.135712246	0.019225044	-0.635534626	1.357319084	-0.012218181
3	4	3	3	3	3	3	3	3	3	3	4	3	3	3	3	3	3	3	4	5	2	2	2	2	4	4	4	4	4	4	5	4	4	4	3.166666667	4.166666667	4	3	3.461538462	4	2	-0.847198797	-0.364749117	-1.878471561	1.591438848	0.685170844
3	5	4	3	2	4	4	4	4	4	4	4	4	4	4	4	4	4	4	5	4	4	4	4	4	5	5	5	5	4	3	4	4	4	4	3.75	3.833333333	4.333333333	4	4	5	4	-0.027235694	0.531190592	0.607402309	-0.016543023	0.322646392
3	5	3	3	3	3	3	3	3	3	3	4	4	4	4	4	4	4	3	5	4	3	3	3	3	5	5	5	5	3	4	4	3	3	3	3.25	3.333333333	4	4	3.384615385	5	3	-0.730061211	-0.492740504	-0.635534626	0.463979179	0.313153652
5	2	3	3	3	3	3	3	3	3	3	3	4	4	4	4	4	4	3	2	5	4	4	4	4	5	5	5	5	3	4	4	3	3	3	3.083333333	3.333333333	3.333333333	4	3.538461538	5	4	-0.964336384	-0.23675773	0.607402309	-0.585740146	-0.143807192
3	3	4	4	5	5	3	4	3	4	3	4	4	4	4	4	4	4	4	3	5	3	3	3	3	5	5	5	5	3	4	4	3	3	3	3.75	3.333333333	4	4	3.384615385	5	3	-0.027235694	-0.492740504	-0.635534626	0.017309227	0.313153652
3	2	3	3	3	3	3	3	3	3	3	4	4	4	4	4	4	4	3	2	2	4	4	4	4	5	5	5	5	4	5	4	4	4	4	3	4.166666667	2.333333333	4	3.692307692	5	4	-1.08147397	0.019225044	0.607402309	-0.656889786	0.011677336
2	3	2	3	2	2	2	2	2	2	2	3	3	3	3	3	3	3	3	3	3	3	3	3	3	3	3	2	1	4	5	3	4	4	4	2.25	4	3	3	3.461538462	2.25	3	-2.135712246	-0.364749117	-0.635534626	1.357319084	0.231810694
3	3	3	5	3	3	3	3	3	3	3	4	4	4	4	4	4	4	3	3	2	3	3	3	3	5	5	5	5	4	4	4	4	4	4	3.25	4	2.666666667	4	3.384615385	5	3	-0.730061211	-0.492740504	-0.635534626	0.463979179	0.313153652
3	3	3	3	3	3	3	3	3	3	3	3	3	3	3	3	3	3	3	3	3	4	4	4	4	5	5	5	5	5	4	4	5	5	5	3	4.666666667	3	3	4.076923077	5	4	-1.08147397	0.659181979	0.607402309	-0.656889786	0.400388656
3	5	3	5	3	3	3	3	3	3	3	5	5	5	5	5	5	5	4	5	3	4	4	4	4	5	5	5	5	4	4	4	4	4	4	3.5	4	4	5	4	5	4	-0.378648453	0.531190592	0.607402309	-0.229991944	0.322646392
5	3	5	5	5	5	5	5	5	5	5	5	4	4	4	4	4	4	5	3	3	4	4	4	4	5	5	5	5	5	4	4	5	5	5	4.833333333	4.666666667	3.666666667	4	4.230769231	5	4	1.495552927	0.915164753	0.607402309	0.908402301	0.555873184
3	3	3	5	3	3	3	3	3	3	3	4	4	4	4	4	4	4	4	3	5	4	4	4	4	5	5	5	5	4	4	4	4	4	4	3.25	4	4	4	4	5	4	-0.730061211	0.531190592	0.607402309	-0.443440865	0.322646392
3	4	3	3	3	3	3	3	3	3	3	3	5	5	5	5	5	5	4	2	3	3	3	3	3	5	5	5	5	4	3	4	4	4	4	3.083333333	3.833333333	3	5	3.384615385	5	3	-0.964336384	-0.492740504	-0.635534626	0.612869163	0.313153652
2	3	2	3	2	2	2	2	2	2	2	3	3	3	3	3	3	3	3	3	3	3	3	3	3	2	2	2	2	3	4	4	3	3	3	2.25	3.333333333	3	3	3.153846154	2	3	-2.135712246	-0.876714665	-0.635534626	1.357319084	0.557182527
3	3	3	4	3	3	3	3	3	3	3	4	3	3	3	3	3	3	4	4	2	3	3	3	3	5	5	5	5	4	4	3	4	4	4	3.166666667	3.833333333	3.333333333	3	3.461538462	5	3	-0.847198797	-0.364749117	-0.635534626	0.538424171	0.231810694
2	2	2	3	2	2	3	1	3	2	2	3	3	3	3	3	3	3	2	2	3	2	2	2	2	2	3	1	2	3	4	2	3	3	3	2.25	3	2.333333333	3	2.538461538	2	2	-2.135712246	-1.900645761	-1.878471561	4.011874717	3.57030901
3	3	3	4	3	3	3	3	3	3	3	3	4	4	4	4	4	4	5	5	5	3	3	3	3	5	5	5	5	4	4	4	4	4	4	3.083333333	4	5	4	3.923076923	5	3	-0.964336384	0.403199205	-0.635534626	0.612869163	-0.256247056
3	3	3	4	3	3	3	3	3	3	3	3	4	4	4	4	4	4	3	3	3	3	3	3	3	5	5	5	5	3	4	3	3	3	3	3.083333333	3.166666667	3	4	3.076923077	5	3	-0.964336384	-1.004706052	-0.635534626	0.612869163	0.638525485
4	4	4	3	4	4	4	4	4	4	4	3	4	4	4	4	4	4	3	3	3	4	4	4	4	5	5	5	5	4	4	4	4	4	4	3.833333333	4	3	4	3.769230769	5	4	0.089901892	0.147216431	0.607402309	0.054606617	0.0894196
4	4	4	3	4	4	4	4	4	4	4	3	4	4	4	4	4	4	4	4	4	3	3	3	3	3	3	3	3	3	4	3	3	3	3	3.833333333	3.166666667	4	4	3.307692308	3	3	0.089901892	-0.620731891	-0.635534626	-0.057135766	0.39449661
3	3	3	4	3	3	3	3	3	3	3	5	3	3	3	3	3	3	3	3	3	4	4	4	4	3	3	3	3	5	3	5	5	5	5	3.25	4.666666667	3	3	4.076923077	3	4	-0.730061211	0.659181979	0.607402309	-0.443440865	0.400388656
3	3	3	5	3	3	3	3	3	3	3	3	4	4	4	4	4	4	3	3	3	3	3	3	3	3	3	3	3	3	2	3	3	3	3	3.166666667	2.833333333	3	4	2.923076923	3	3	-0.847198797	-1.260688826	-0.635534626	0.538424171	0.801211402
3	3	3	3	3	3	3	3	3	3	3	4	4	4	4	4	4	4	3	3	3	3	3	3	3	3	3	3	3	3	4	3	3	3	3	3.083333333	3.166666667	3	4	3.076923077	3	3	-0.964336384	-1.004706052	-0.635534626	0.612869163	0.638525485
4	4	4	4	4	4	4	4	4	4	4	4	4	4	4	4	4	4	2	3	2	3	3	3	3	3	3	3	3	3	3	3	3	3	3	4	3	2.333333333	4	2.846153846	3	3	0.324177065	-1.388680213	-0.635534626	-0.20602575	0.88255436
3	3	3	3	3	3	3	3	3	3	3	3	4	4	4	4	4	4	3	3	3	3	3	3	3	3	3	3	3	4	4	4	4	4	4	3	4	3	4	3.461538462	3	3	-1.08147397	-0.364749117	-0.635534626	0.687314155	0.231810694
4	4	4	4	4	4	4	4	4	4	4	3	3	3	3	3	3	3	3	3	3	4	4	4	4	3	3	3	3	3	3	3	3	3	3	3.916666667	3	3	3	3.307692308	3	4	0.207039479	-0.620731891	0.607402309	0.125756257	-0.377033984
3	3	3	3	3	3	3	3	3	3	3	5	4	4	4	4	4	4	3	3	3	2	2	2	2	3	3	3	3	4	4	4	4	4	4	3.166666667	4	3	4	3.153846154	3	2	-0.847198797	-0.876714665	-1.878471561	1.591438848	1.646883566
2	2	2	2	2	2	2	2	2	2	2	3	5	5	5	5	5	5	1	1	1	2	2	2	2	1	1	1	1	3	3	3	3	3	3	2.083333333	3	1	5	2.230769231	1	2	-2.369987418	-2.412611309	-1.878471561	4.451953966	4.532021732
4	4	4	4	4	4	4	4	4	4	4	5	3	3	3	3	3	3	3	3	3	4	4	4	4	3	3	3	3	4	4	4	4	4	4	4.083333333	4	3	3	3.769230769	3	4	0.441314651	0.147216431	0.607402309	0.268055538	0.0894196
1	2	3	2	3	2	3	3	3	2	2	5	4	4	4	4	4	4	2	2	2	2	2	2	2	2	2	2	2	4	4	4	4	4	4	2.583333333	4	2	4	2.923076923	2	2	-1.667161901	-1.260688826	-1.878471561	3.131716219	2.368168107
2	2	2	2	2	2	2	2	2	2	2	5	4	4	4	4	4	4	2	2	2	2	2	2	2	2	2	2	2	2	2	2	2	2	2	2.25	2	2	4	2	2	2	-2.135712246	-2.79658547	-1.878471561	4.011874717	5.253306274
3	3	2	3	1	1	1	2	2	1	1	3	2	2	2	2	2	2	2	2	2	2	2	2	2	2	2	2	2	5	5	5	5	5	5	1.916666667	5	2	2	3.384615385	2	2	-2.604262591	-0.492740504	-1.878471561	4.892033214	0.925599024
4	4	4	4	4	4	4	4	4	4	4	3	5	5	5	5	5	5	3	3	3	4	4	4	4	3	3	3	3	4	4	4	4	4	4	3.916666667	4	3	5	3.769230769	3	4	0.207039479	0.147216431	0.607402309	0.125756257	0.0894196
3	2	1	2	4	4	4	4	4	4	4	4	3	3	3	3	3	3	3	3	3	4	4	4	4	3	3	3	3	4	4	4	4	4	4	3.333333333	4	3	3	3.769230769	3	4	-0.612923625	0.147216431	0.607402309	-0.372291225	0.0894196
2	2	2	2	2	2	2	2	2	2	2	3	3	3	3	3	3	3	2	2	3	2	2	2	2	2	2	2	2	4	4	4	4	4	4	2.083333333	4	2.333333333	3	3	2	2	-2.369987418	-1.132697439	-1.878471561	4.451953966	2.127739927
3	3	3	3	3	3	3	3	3	3	3	4	4	4	4	4	4	4	2	2	2	3	3	3	3	3	3	3	3	4	3	4	4	4	4	3.083333333	3.833333333	2	4	3.153846154	3	3	-0.964336384	-0.876714665	-0.635534626	0.612869163	0.557182527
2	2	2	2	2	2	2	2	2	2	2	1	4	4	4	4	4	4	3	3	3	2	2	2	2	2	2	2	2	2	4	2	2	2	2	1.916666667	2.333333333	3	4	2.384615385	2	2	-2.604262591	-2.156628535	-1.878471561	4.892033214	4.051165371
2	2	2	2	2	3	2	3	2	3	3	3	4	4	4	4	4	4	2	2	2	2	2	2	2	3	3	3	3	3	3	3	3	3	3	2.416666667	3	2	4	2.461538462	3	2	-1.901437073	-2.028637148	-1.878471561	3.571795468	3.81073719
3	3	3	3	3	3	3	3	3	3	3	3	4	4	4	4	4	4	2	2	2	3	3	3	3	2	2	2	2	3	4	3	3	3	3	3	3.166666667	2	4	2.846153846	2	3	-1.08147397	-1.388680213	-0.635534626	0.687314155	0.88255436
2	2	2	2	2	2	2	2	2	2	2	4	4	4	4	4	4	4	2	1	2	2	2	2	2	2	2	2	2	3	4	2	2	1	3	2.166666667	2.5	1.666666667	4	2.153846154	2	2	-2.252849832	-2.540602696	-1.878471561	4.231914341	4.772449913
4	4	4	3	4	3	4	4	4	5	4	5	4	4	4	4	4	4	4	4	4	4	4	4	4	3	3	3	3	4	4	4	4	4	4	4	4	4	4	4	3	4	0.324177065	0.531190592	0.607402309	0.196905898	0.322646392
2	2	2	2	2	2	2	2	2	2	2	4	5	5	5	5	5	5	5	5	5	2	2	2	2	2	2	2	2	4	5	4	4	4	4	2.166666667	4.166666667	5	5	3.692307692	2	2	-2.252849832	0.019225044	-1.878471561	4.231914341	-0.036113698
2	2	2	2	2	2	2	2	2	2	2	4	3	3	3	3	3	3	4	4	4	2	2	2	2	2	2	2	2	3	5	3	3	3	3	2.166666667	3.333333333	4	3	3.076923077	2	2	-2.252849832	-1.004706052	-1.878471561	4.231914341	1.887311746
2	2	2	2	2	2	2	2	2	2	2	3	5	5	5	5	5	5	3	3	3	2	2	2	2	2	2	2	2	1	4	3	2	2	2	2.083333333	2.333333333	3	5	2.384615385	2	2	-2.369987418	-2.156628535	-1.878471561	4.451953966	4.051165371
4	4	4	4	4	4	4	4	4	4	4	3	3	3	3	3	3	3	2	2	2	4	4	4	4	4	4	4	4	5	4	5	5	5	5	3.916666667	4.833333333	2	3	3.923076923	4	4	0.207039479	0.403199205	0.607402309	0.125756257	0.244904128
2	2	2	2	2	2	2	2	2	2	2	3	4	4	4	4	4	4	3	3	3	3	3	3	3	2	2	2	2	2	4	2	2	2	2	2.083333333	2.333333333	3	4	2.692307692	2	3	-2.369987418	-1.644662987	-0.635534626	1.506209068	1.045240277
3	3	3	3	3	3	3	3	3	3	3	4	2	2	2	2	2	2	2	2	2	3	3	3	3	2	2	2	2	2	4	2	2	2	2	3.083333333	2.333333333	2	2	2.461538462	2	3	-0.964336384	-2.028637148	-0.635534626	0.612869163	1.289269152
3	3	3	3	3	3	3	3	3	3	3	3	4	4	4	4	4	4	2	2	2	3	3	3	3	2	2	2	2	4	4	4	4	4	4	3	4	2	4	3.230769231	2	3	-1.08147397	-0.748723278	-0.635534626	0.687314155	0.475839569
5	3	5	5	5	5	5	5	5	5	5	3	4	4	4	4	4	4	5	5	5	5	5	5	5	5	5	5	5	5	3	5	5	5	5	4.666666667	4.666666667	5	4	4.846153846	5	5	1.261277755	1.939095848	1.850339244	2.333791726	3.587985146
3	3	3	3	3	3	3	3	3	3	3	3	4	4	4	4	4	4	5	5	5	5	5	5	5	5	5	5	5	5	4	5	5	5	5	3	4.833333333	5	4	4.923076923	5	5	-1.08147397	2.067087235	1.850339244	-2.001093728	3.824812632
5	5	5	5	5	5	5	5	5	5	5	3	4	4	4	4	4	4	4	4	4	4	4	4	4	4	4	4	4	4	4	4	4	4	4	4.833333333	4	4	4	4	4	4	1.495552927	0.531190592	0.607402309	0.908402301	0.322646392
3	3	5	3	5	5	5	5	3	3	3	3	3	3	3	3	3	3	4	4	4	4	4	4	4	4	4	4	4	4	4	4	4	4	4	3.833333333	4	4	3	4	4	4	0.089901892	0.531190592	0.607402309	0.054606617	0.322646392
4	5	4	5	5	5	5	5	4	5	4	3	3	3	3	3	3	3	5	5	5	5	5	5	5	5	5	5	5	5	4	5	5	5	5	4.5	4.833333333	5	3	4.923076923	5	5	1.027002582	2.067087235	1.850339244	1.900303181	3.824812632
4	4	4	4	4	4	4	5	5	5	5	3	4	4	4	4	4	4	4	4	4	4	4	4	4	4	4	4	4	3	4	3	3	3	3	4.25	3.166666667	4	4	3.615384615	4	4	0.675589823	-0.108766343	0.607402309	0.410354818	-0.066064928
2	2	2	2	2	2	2	2	2	2	2	4	5	5	5	5	5	5	4	4	4	4	4	4	4	3	3	3	3	4	4	4	4	4	4	2.166666667	4	4	5	4	3	4	-2.252849832	0.531190592	0.607402309	-1.368386189	0.322646392
3	5	5	5	5	5	5	5	5	5	4	3	4	4	4	4	4	4	4	4	4	4	4	4	4	4	4	4	4	4	4	4	4	4	4	4.583333333	4	4	4	4	4	4	1.144140168	0.531190592	0.607402309	0.69495338	0.322646392
2	2	2	2	2	2	2	2	2	2	2	3	3	3	3	3	3	3	1	1	1	2	2	1	2	2	2	2	2	2	3	2	2	2	2	2.083333333	2.166666667	1	3	1.769230769	2	1.75	-2.369987418	-3.180559631	-2.189205795	5.18839019	6.962899575
2	2	2	2	2	2	2	2	2	2	2	3	4	4	4	4	4	4	2	2	2	2	1	2	2	3	3	3	3	2	2	2	1	3	2	2.083333333	2	2	4	1.923076923	3	1.75	-2.369987418	-2.924576857	-2.189205795	5.18839019	6.402500603
2	2	2	2	2	2	2	2	2	2	2	3	3	3	3	3	3	3	4	4	4	4	4	4	4	3	3	3	3	5	4	5	5	5	5	2.083333333	4.833333333	4	3	4.384615385	3	4	-2.369987418	1.171147527	0.607402309	-1.43953583	0.711357712
5	5	5	5	4	5	5	5	5	5	5	4	3	3	3	3	3	3	5	5	5	5	5	5	5	5	5	5	5	5	3	5	5	5	5	4.833333333	4.666666667	5	3	4.846153846	5	5	1.495552927	1.939095848	1.850339244	2.767280272	3.587985146
4	4	4	4	4	4	4	4	4	3	3	3	5	5	5	5	5	5	4	4	4	4	4	4	4	4	4	4	4	5	4	5	5	5	5	3.75	4.833333333	4	5	4.384615385	4	4	-0.027235694	1.171147527	0.607402309	-0.016543023	0.711357712
5	5	5	4	5	5	5	4	5	5	4	2	3	4	3	4	3	4	3	3	3	5	5	5	5	4	4	4	4	4	4	4	4	4	4	4.5	4	3	3.5	4.076923077	4	5	1.027002582	0.659181979	1.850339244	1.900303181	1.219710284
4	4	4	4	4	4	4	4	4	4	4	4	4	4	4	4	4	4	5	5	5	5	5	3	3	5	3	5	5	5	5	5	5	5	5	4	5	5	4	4.692307692	4.5	4	0.324177065	1.683113075	0.607402309	0.196905898	1.022326767
5	4	4	5	5	5	4	5	4	5	5	3	4	4	4	4	4	4	5	5	5	4	4	4	4	5	5	5	5	5	5	5	5	5	5	4.5	5	5	4	4.692307692	5	4	1.027002582	1.683113075	0.607402309	0.623803739	1.022326767
3	3	3	3	3	3	3	3	3	3	3	4	4	4	4	4	4	4	3	3	3	3	3	3	3	4	4	4	4	3	3	3	3	3	3	3.083333333	3	3	4	3	4	3	-0.964336384	-1.132697439	-0.635534626	0.612869163	0.719868444
3	3	3	3	3	3	3	1	1	1	3	2	3	3	3	3	3	3	4	4	4	4	4	4	4	4	4	4	4	4	4	4	4	4	4	2.416666667	4	4	3	4	4	4	-1.901437073	0.531190592	0.607402309	-1.154937268	0.322646392
4	4	4	4	4	4	4	4	4	4	4	3	2	2	2	2	2	2	4	4	4	5	5	5	5	5	5	5	5	4	4	4	4	4	4	3.916666667	4	4	2	4.307692308	5	5	0.207039479	1.04315614	1.850339244	0.383093272	1.930192742
5	4	5	4	5	5	5	4	5	5	4	4	5	5	5	5	5	5	5	5	5	4	4	4	4	5	5	5	5	4	4	4	4	4	4	4.583333333	4	5	5	4.230769231	5	4	1.144140168	0.915164753	0.607402309	0.69495338	0.555873184
2	2	2	2	2	2	2	2	2	2	2	3	3	3	3	3	3	3	4	4	4	5	5	5	5	2	1	2	3	3	3	3	3	3	3	2.083333333	3	4	3	3.846153846	2	5	-2.369987418	0.275207818	1.850339244	-4.385280727	0.509227825
5	5	5	5	5	5	5	5	5	5	5	3	3	4	4	4	4	4	5	5	5	5	5	5	5	4	4	4	4	4	4	4	4	4	4	4.833333333	4	5	3.833333333	4.538461538	4	5	1.495552927	1.427130301	1.850339244	2.767280272	2.640675201
4	4	4	4	4	4	4	2	2	2	1	3	5	5	5	5	5	5	4	4	4	5	5	5	5	5	5	5	5	4	4	4	4	4	4	3.166666667	4	4	5	4.307692308	5	5	-0.847198797	1.04315614	1.850339244	-1.567605182	1.930192742
